# Supplementary material for: Megaevolutionary dynamics and the timing of evolutionary innovation in reptiles
Source: Nat Commun. 2020 Jul 3;11:3322. doi: 10.1038/s41467-020-17190-9 (PMC7335191; doi:10.1038/s41467-020-17190-9)
Supplement: Supplementary file 6 — Source Data [file 41467_2020_17190_MOESM6_ESM.xls]

## Sheet: Figure_1a
Figure_1a: Distribution of phenotypic rates among early evolving diapsid lineages
n	Unique bipartition from MrBayes time-calibrated analysis with DRA	Period	Epoch	Node_age_median_value	Phenotypic_rate_median_value
1	303	Permian	Cisuralian	291.19	2.44
2	203	Permian	Cisuralian	291.09	2.12
3	293	Permian	Cisuralian	289.04	2.75
4	233	Permian	Cisuralian	287.51	5.97
5	235	Permian	Cisuralian	286.8	0.147
6	186	Permian	Cisuralian	285.15	0.259
7	2	Permian	Cisuralian	284.64	2.14
8	253	Permian	Cisuralian	283.65	5.24
9	266	Permian	Cisuralian	282.5	0.175
10	348	Permian	Cisuralian	281.6	5.39
11	141	Permian	Cisuralian	279.87	2.34
12	242	Permian	Cisuralian	279.51	4.23
13	284	Permian	Cisuralian	278.27	2.65
14	310	Permian	Cisuralian	278.11	3.37
15	340	Permian	Cisuralian	278.05	0.097
16	309	Permian	Cisuralian	276.94	0.452
17	10	Permian	Cisuralian	275.9	0.0762
18	3	Permian	Cisuralian	274.48	3.18
19	227	Permian	Cisuralian	273.81	1.72
20	247	Permian	Cisuralian	273.36	0.323
21	221	Permian	Cisuralian	273.22	5.57
22	272	Permian	Guadalupian	272.15	0.588
23	295	Permian	Guadalupian	269.67	1.39
24	265	Permian	Guadalupian	269.59	1.9
25	222	Permian	Guadalupian	268.89	1.22
26	234	Permian	Guadalupian	268.14	1.46
27	354	Permian	Guadalupian	268.08	0.259
28	312	Permian	Guadalupian	267.97	1.61
29	269	Permian	Guadalupian	267.89	1.78
30	288	Permian	Guadalupian	267.08	0.06
31	306	Permian	Guadalupian	264.96	0.137
32	166	Permian	Guadalupian	264.83	7.45
33	333	Permian	Guadalupian	264.59	1.99
34	182	Permian	Guadalupian	263.49	1.53
35	311	Permian	Guadalupian	263.46	0.679
36	316	Permian	Guadalupian	262.73	0.862
37	156	Permian	Guadalupian	261.63	4.8
38	193	Permian	Guadalupian	259.58	2.25
39	178	Permian	Guadalupian	259.18	2.66
40	277	Permian	Lopingian	258.78	0.379
41	250	Permian	Lopingian	258.3	2.02
42	300	Permian	Lopingian	258.21	2
43	209	Permian	Lopingian	258.11	2.68
44	220	Permian	Lopingian	258.01	2.05
45	167	Permian	Lopingian	257.41	1.97
46	25	Permian	Lopingian	256.98	2.52
47	264	Permian	Lopingian	256.9	0.621
48	257	Permian	Lopingian	256.47	1.6
49	200	Permian	Lopingian	256.19	1.63
50	12	Permian	Lopingian	256.14	0.712
51	13	Permian	Lopingian	256.12	1.7
52	18	Permian	Lopingian	255.8	0.0182
53	282	Permian	Lopingian	255.58	0.858
54	16	Permian	Lopingian	254.13	4.81
55	341	Permian	Lopingian	253.74	0.153
56	14	Permian	Lopingian	253.72	3.1
57	243	Permian	Lopingian	253.13	1.92
58	244	Permian	Lopingian	253.05	1.68
59	337	Permian	Lopingian	253	1.54
60	192	Permian	Lopingian	252.76	1.05
61	320	Permian	Lopingian	252.44	0.647
62	323	Permian	Lopingian	252.42	0.16
63	325	Triassic	Early Triassic	251.48	0.702
64	286	Triassic	Early Triassic	251.46	0.882
65	210	Triassic	Early Triassic	251.15	2.75
66	328	Triassic	Early Triassic	250.39	1.3
67	251	Triassic	Early Triassic	250.3	2.4
68	279	Triassic	Early Triassic	250	0.642
69	298	Triassic	Early Triassic	249.73	2.01
70	24	Triassic	Early Triassic	249.52	1.38
71	42	Triassic	Early Triassic	249.47	1.01
72	179	Triassic	Early Triassic	249.31	4.24
73	41	Triassic	Early Triassic	249.27	1.29
74	238	Triassic	Early Triassic	248.98	2.94
75	19	Triassic	Early Triassic	248.71	1.36
76	271	Triassic	Early Triassic	248.54	1.91
77	294	Triassic	Early Triassic	248.45	2.8
78	344	Triassic	Early Triassic	248.04	1.96
79	262	Triassic	Early Triassic	248.03	1.49
80	57	Triassic	Early Triassic	248	2.55
81	168	Triassic	Middle Triassic	246.89	3.33
82	287	Triassic	Middle Triassic	246.56	0.377
83	195	Triassic	Middle Triassic	245.88	1.89
84	275	Triassic	Middle Triassic	245.82	1.89
85	349	Triassic	Middle Triassic	245.76	0.698
86	38	Triassic	Middle Triassic	245.51	0.492
87	43	Triassic	Middle Triassic	245.05	3.76
88	44	Triassic	Middle Triassic	244.97	7.5
89	225	Triassic	Middle Triassic	244.16	4.16
90	231	Triassic	Middle Triassic	243.95	2.82
91	45	Triassic	Middle Triassic	243.75	2.89
92	46	Triassic	Middle Triassic	243.75	1.49
93	49	Triassic	Middle Triassic	243.75	1.97
94	191	Triassic	Middle Triassic	243.07	1.93
95	52	Triassic	Middle Triassic	242.45	4.39
96	197	Triassic	Middle Triassic	242.43	3.99
97	47	Triassic	Middle Triassic	242.3	0.664
98	291	Triassic	Middle Triassic	242.1	0.582
99	239	Triassic	Middle Triassic	241.59	1.41
100	30	Triassic	Middle Triassic	241.49	0.00447
101	184	Triassic	Middle Triassic	241.37	4.99
102	246	Triassic	Middle Triassic	241.31	2.28
103	48	Triassic	Middle Triassic	241.29	13.2
104	50	Triassic	Middle Triassic	241.25	1.84
105	297	Triassic	Middle Triassic	240.97	2.26
106	20	Triassic	Middle Triassic	240.89	0.00115
107	51	Triassic	Middle Triassic	240.21	2.75
108	21	Triassic	Middle Triassic	239.39	2.09
109	143	Triassic	Middle Triassic	239.08	0.594

## Sheet: Figure_1b
Figure 1b: distribution of phenotypic and molecular rates among lepidosaurs.
n	Unique bipartition from MrBayes time-calibrated analysis with DRA	Period	Epoch	Node_age_median_value	Node_age_midpoint	Rate_group_Morphological_or_Molecular	Evolutionary_rate_median_value
1	201	Jurassic	Early Jurassic	198.85	186	MorphoRate_Median	0.958
2	157	Jurassic	Early Jurassic	198.14	186	MorphoRate_Median	2.26
3	58	Jurassic	Early Jurassic	197.92	186	MorphoRate_Median	0.62
4	62	Jurassic	Early Jurassic	197.29	186	MorphoRate_Median	NA
5	335	Jurassic	Early Jurassic	190.08	186	MorphoRate_Median	1.68
6	180	Jurassic	Early Jurassic	186.57	186	MorphoRate_Median	1.73
7	219	Jurassic	Early Jurassic	186.51	186	MorphoRate_Median	2.75
8	176	Jurassic	Early Jurassic	178.35	186	MorphoRate_Median	4.05
9	188	Jurassic	Early Jurassic	177.97	186	MorphoRate_Median	3.39
10	63	Jurassic	Early Jurassic	176.69	186	MorphoRate_Median	NA
11	329	Jurassic	Early Jurassic	174.96	186	MorphoRate_Median	0.0462
12	254	Jurassic	Early Jurassic	174.07	186	MorphoRate_Median	0.0825
13	226	Jurassic	Early Jurassic	173.96	186	MorphoRate_Median	0.162
14	356	Jurassic	Early Jurassic	173.93	186	MorphoRate_Median	0.0294
15	372	Jurassic	Early Jurassic	171.7	186	MorphoRate_Median	0.691
16	319	Jurassic	Early Jurassic	171.48	186	MorphoRate_Median	0.906
17	367	Jurassic	Early Jurassic	171.09	186	MorphoRate_Median	1.55
18	240	Jurassic	Early Jurassic	170.55	186	MorphoRate_Median	0.656
19	270	Jurassic	Late Jurassic	168.89	157	MorphoRate_Median	17.2
20	313	Jurassic	Late Jurassic	167.22	157	MorphoRate_Median	0.178
21	148	Jurassic	Late Jurassic	166.55	157	MorphoRate_Median	26.6
22	351	Jurassic	Late Jurassic	166.46	157	MorphoRate_Median	0.286
23	268	Jurassic	Late Jurassic	163.87	157	MorphoRate_Median	0.231
24	274	Jurassic	Late Jurassic	163.59	157	MorphoRate_Median	0.3
25	216	Jurassic	Late Jurassic	163.3	157	MorphoRate_Median	0.442
26	56	Jurassic	Late Jurassic	160.5	157	MorphoRate_Median	NA
27	359	Jurassic	Late Jurassic	158	157	MorphoRate_Median	0.442
28	326	Jurassic	Late Jurassic	156.13	157	MorphoRate_Median	0.372
29	255	Jurassic	Late Jurassic	155.76	157	MorphoRate_Median	0.51
30	206	Jurassic	Late Jurassic	154.22	157	MorphoRate_Median	0.57
31	64	Jurassic	Late Jurassic	152.74	157	MorphoRate_Median	1.54
32	314	Jurassic	Late Jurassic	152.69	157	MorphoRate_Median	0.298
33	65	Jurassic	Late Jurassic	152.55	157	MorphoRate_Median	0.847
34	61	Jurassic	Late Jurassic	152.51	157	MorphoRate_Median	1.05
35	103	Jurassic	Late Jurassic	152.42	157	MorphoRate_Median	NA
36	102	Jurassic	Late Jurassic	152.27	157	MorphoRate_Median	0.713
37	301	Jurassic	Late Jurassic	152.12	157	MorphoRate_Median	1.43
38	362	Jurassic	Late Jurassic	151.25	157	MorphoRate_Median	0.389
39	241	Jurassic	Late Jurassic	151.04	157	MorphoRate_Median	0.451
40	322	Jurassic	Late Jurassic	150.96	157	MorphoRate_Median	0.349
41	363	Jurassic	Late Jurassic	150.71	157	MorphoRate_Median	0.448
42	259	Jurassic	Late Jurassic	146.58	157	MorphoRate_Median	0.308
43	267	Cretaceous	Early Cretaceous	144.56	122.5	MorphoRate_Median	0.15
44	358	Cretaceous	Early Cretaceous	142.59	122.5	MorphoRate_Median	0.995
45	94	Cretaceous	Early Cretaceous	142.23	122.5	MorphoRate_Median	0.315
46	212	Cretaceous	Early Cretaceous	140.88	122.5	MorphoRate_Median	3.13
47	368	Cretaceous	Early Cretaceous	140.65	122.5	MorphoRate_Median	0.218
48	345	Cretaceous	Early Cretaceous	138.02	122.5	MorphoRate_Median	0.0946
49	334	Cretaceous	Early Cretaceous	137.36	122.5	MorphoRate_Median	0.252
50	249	Cretaceous	Early Cretaceous	135.99	122.5	MorphoRate_Median	0.203
51	281	Cretaceous	Early Cretaceous	134.86	122.5	MorphoRate_Median	0.448
52	318	Cretaceous	Early Cretaceous	134.44	122.5	MorphoRate_Median	1.26
53	261	Cretaceous	Early Cretaceous	134.4	122.5	MorphoRate_Median	0.547
54	371	Cretaceous	Early Cretaceous	134.2	122.5	MorphoRate_Median	0.233
55	366	Cretaceous	Early Cretaceous	131.98	122.5	MorphoRate_Median	0.254
56	109	Cretaceous	Early Cretaceous	129.5	122.5	MorphoRate_Median	2.76
57	338	Cretaceous	Early Cretaceous	128.78	122.5	MorphoRate_Median	0.151
58	93	Cretaceous	Early Cretaceous	128.18	122.5	MorphoRate_Median	3.89
59	145	Cretaceous	Early Cretaceous	127.53	122.5	MorphoRate_Median	1.5
60	252	Cretaceous	Early Cretaceous	123.01	122.5	MorphoRate_Median	0.1
61	346	Cretaceous	Early Cretaceous	122.37	122.5	MorphoRate_Median	0.233
62	364	Cretaceous	Early Cretaceous	122.34	122.5	MorphoRate_Median	0.0882
63	361	Cretaceous	Early Cretaceous	118.47	122.5	MorphoRate_Median	0.131
64	357	Cretaceous	Early Cretaceous	116.95	122.5	MorphoRate_Median	0.142
65	285	Cretaceous	Early Cretaceous	116.16	122.5	MorphoRate_Median	0.301
66	280	Cretaceous	Early Cretaceous	115.41	122.5	MorphoRate_Median	0.429
67	276	Cretaceous	Early Cretaceous	114.15	122.5	MorphoRate_Median	0.328
68	307	Cretaceous	Early Cretaceous	112.48	122.5	MorphoRate_Median	0.36
69	342	Cretaceous	Early Cretaceous	110.88	122.5	MorphoRate_Median	0.0806
70	258	Cretaceous	Early Cretaceous	110.82	122.5	MorphoRate_Median	0.218
71	339	Cretaceous	Early Cretaceous	110.69	122.5	MorphoRate_Median	3.34
72	317	Cretaceous	Early Cretaceous	110.45	122.5	MorphoRate_Median	0.144
73	146	Cretaceous	Early Cretaceous	109.42	122.5	MorphoRate_Median	0.571
74	248	Cretaceous	Early Cretaceous	108.84	122.5	MorphoRate_Median	0.524
75	330	Cretaceous	Early Cretaceous	108.16	122.5	MorphoRate_Median	0.193
76	365	Cretaceous	Early Cretaceous	107.91	122.5	MorphoRate_Median	0.377
77	360	Cretaceous	Early Cretaceous	106.86	122.5	MorphoRate_Median	0.192
78	347	Cretaceous	Early Cretaceous	106.48	122.5	MorphoRate_Median	0.21
79	315	Cretaceous	Early Cretaceous	104.25	122.5	MorphoRate_Median	0.688
80	353	Cretaceous	Early Cretaceous	103.9	122.5	MorphoRate_Median	1.05
81	230	Cretaceous	Early Cretaceous	103.81	122.5	MorphoRate_Median	0.236
82	289	Cretaceous	Early Cretaceous	103.72	122.5	MorphoRate_Median	0.742
83	278	Cretaceous	Early Cretaceous	103.21	122.5	MorphoRate_Median	0.606
84	108	Cretaceous	Early Cretaceous	102.86	122.5	MorphoRate_Median	0.788
85	198	Cretaceous	Early Cretaceous	102.69	122.5	MorphoRate_Median	0.261
86	169	Cretaceous	Early Cretaceous	102.51	122.5	MorphoRate_Median	0.702
87	101	Cretaceous	Early Cretaceous	102.45	122.5	MorphoRate_Median	0.735
88	355	Cretaceous	Early Cretaceous	102.03	122.5	MorphoRate_Median	0.0817
89	304	Cretaceous	LK1 (Ceno-Sant)	99.6	93.5	MorphoRate_Median	0.251
90	273	Cretaceous	LK1 (Ceno-Sant)	99.3	93.5	MorphoRate_Median	0.866
91	124	Cretaceous	LK1 (Ceno-Sant)	98.88	93.5	MorphoRate_Median	NA
92	121	Cretaceous	LK1 (Ceno-Sant)	98.84	93.5	MorphoRate_Median	1.35
93	321	Cretaceous	LK1 (Ceno-Sant)	98.14	93.5	MorphoRate_Median	0.112
94	343	Cretaceous	LK1 (Ceno-Sant)	96.39	93.5	MorphoRate_Median	0.384
95	352	Cretaceous	LK1 (Ceno-Sant)	95.37	93.5	MorphoRate_Median	0.0932
96	302	Cretaceous	LK1 (Ceno-Sant)	95.25	93.5	MorphoRate_Median	0.346
97	119	Cretaceous	LK1 (Ceno-Sant)	94.77	93.5	MorphoRate_Median	0.981
98	66	Cretaceous	LK1 (Ceno-Sant)	94.74	93.5	MorphoRate_Median	1.44
99	324	Cretaceous	LK1 (Ceno-Sant)	94.29	93.5	MorphoRate_Median	0.0887
100	327	Cretaceous	LK1 (Ceno-Sant)	94.24	93.5	MorphoRate_Median	1.09
101	163	Cretaceous	LK1 (Ceno-Sant)	94.14	93.5	MorphoRate_Median	0.738
102	290	Cretaceous	LK1 (Ceno-Sant)	94.05	93.5	MorphoRate_Median	0.158
103	120	Cretaceous	LK1 (Ceno-Sant)	93.88	93.5	MorphoRate_Median	1.39
104	350	Cretaceous	LK1 (Ceno-Sant)	93.54	93.5	MorphoRate_Median	0.242
105	296	Cretaceous	LK1 (Ceno-Sant)	93.1	93.5	MorphoRate_Median	0.997
106	122	Cretaceous	LK1 (Ceno-Sant)	92.48	93.5	MorphoRate_Median	1.39
107	256	Cretaceous	LK1 (Ceno-Sant)	90.25	93.5	MorphoRate_Median	0.192
108	213	Cretaceous	LK1 (Ceno-Sant)	89.07	93.5	MorphoRate_Median	1.02
109	152	Cretaceous	LK1 (Ceno-Sant)	83.65	93.5	MorphoRate_Median	0.265
110	215	Cretaceous	LK2 (Camp-Maast)	83.57	74.5	MorphoRate_Median	1.64
111	144	Cretaceous	LK2 (Camp-Maast)	83.56	74.5	MorphoRate_Median	3.91
112	204	Cretaceous	LK2 (Camp-Maast)	82.78	74.5	MorphoRate_Median	0.852
113	123	Cretaceous	LK2 (Camp-Maast)	82.49	74.5	MorphoRate_Median	1
114	229	Cretaceous	LK2 (Camp-Maast)	81.73	74.5	MorphoRate_Median	0.943
115	190	Cretaceous	LK2 (Camp-Maast)	81.58	74.5	MorphoRate_Median	0.81
116	72	Cretaceous	LK2 (Camp-Maast)	81.48	74.5	MorphoRate_Median	NA
117	71	Cretaceous	LK2 (Camp-Maast)	81.2	74.5	MorphoRate_Median	NA
118	308	Cretaceous	LK2 (Camp-Maast)	80.35	74.5	MorphoRate_Median	1.07
119	155	Cretaceous	LK2 (Camp-Maast)	79.8	74.5	MorphoRate_Median	0.445
120	95	Cretaceous	LK2 (Camp-Maast)	79.12	74.5	MorphoRate_Median	0.989
121	87	Cretaceous	LK2 (Camp-Maast)	78.92	74.5	MorphoRate_Median	1.34
122	86	Cretaceous	LK2 (Camp-Maast)	78.86	74.5	MorphoRate_Median	1.23
123	331	Cretaceous	LK2 (Camp-Maast)	78.24	74.5	MorphoRate_Median	0.2
124	228	Cretaceous	LK2 (Camp-Maast)	78.2	74.5	MorphoRate_Median	0.581
125	96	Cretaceous	LK2 (Camp-Maast)	77.55	74.5	MorphoRate_Median	2.12
126	214	Cretaceous	LK2 (Camp-Maast)	75.16	74.5	MorphoRate_Median	0.066
127	232	Cretaceous	LK2 (Camp-Maast)	74.48	74.5	MorphoRate_Median	2.86
128	70	Cretaceous	LK2 (Camp-Maast)	74.35	74.5	MorphoRate_Median	3.05
129	73	Cretaceous	LK2 (Camp-Maast)	74.25	74.5	MorphoRate_Median	NA
130	165	Cretaceous	LK2 (Camp-Maast)	73.38	74.5	MorphoRate_Median	2.5
131	104	Cretaceous	LK2 (Camp-Maast)	73.07	74.5	MorphoRate_Median	NA
132	114	Cretaceous	LK2 (Camp-Maast)	72.86	74.5	MorphoRate_Median	NA
133	305	Cretaceous	LK2 (Camp-Maast)	70.76	74.5	MorphoRate_Median	0.0714
134	185	Cretaceous	LK2 (Camp-Maast)	68.02	74.5	MorphoRate_Median	0.37
135	173	Cretaceous	LK2 (Camp-Maast)	67.33	74.5	MorphoRate_Median	0.768
136	205	Paleogene	Paleocene	65.27	61	MorphoRate_Median	0.973
137	369	Paleogene	Paleocene	63.99	61	MorphoRate_Median	0.54
138	153	Paleogene	Paleocene	63.3	61	MorphoRate_Median	1.82
139	159	Paleogene	Paleocene	61.96	61	MorphoRate_Median	0.707
140	202	Paleogene	Paleocene	61.83	61	MorphoRate_Median	0.452
141	171	Paleogene	Paleocene	61.57	61	MorphoRate_Median	0.666
142	223	Paleogene	Paleocene	60.72	61	MorphoRate_Median	0.0268
143	139	Paleogene	Paleocene	58.93	61	MorphoRate_Median	3.29
144	177	Paleogene	Paleocene	58.16	61	MorphoRate_Median	0.478
145	336	Paleogene	Paleocene	57.87	61	MorphoRate_Median	0.917
146	224	Paleogene	Paleocene	57.02	61	MorphoRate_Median	0.0333
147	164	Paleogene	Paleocene	56.21	61	MorphoRate_Median	0.651
148	373	Paleogene	Early Eocene	55.43	45	MorphoRate_Median	0.908
149	142	Paleogene	Early Eocene	54.58	45	MorphoRate_Median	0.0608
150	199	Paleogene	Early Eocene	54.3	45	MorphoRate_Median	0.331
151	170	Paleogene	Early Eocene	53.84	45	MorphoRate_Median	0.492
152	292	Paleogene	Early Eocene	53.77	45	MorphoRate_Median	0.0211
153	151	Paleogene	Early Eocene	53.72	45	MorphoRate_Median	0.988
154	245	Paleogene	Early Eocene	52.72	45	MorphoRate_Median	0.0471
155	207	Paleogene	Early Eocene	52.04	45	MorphoRate_Median	0.117
156	132	Paleogene	Early Eocene	51.71	45	MorphoRate_Median	NA
157	161	Paleogene	Early Eocene	51.04	45	MorphoRate_Median	0.713
158	147	Paleogene	Early Eocene	50.76	45	MorphoRate_Median	0.401
159	211	Paleogene	Early Eocene	50.15	45	MorphoRate_Median	1.03
160	218	Paleogene	Early Eocene	50.15	45	MorphoRate_Median	0.25
161	150	Paleogene	Early Eocene	50.11	45	MorphoRate_Median	0.929
162	208	Paleogene	Early Eocene	49.91	45	MorphoRate_Median	0.781
163	181	Paleogene	Early Eocene	49.41	45	MorphoRate_Median	0.047
164	196	Paleogene	Early Eocene	49.34	45	MorphoRate_Median	0.0252
165	370	Paleogene	Early Eocene	49.22	45	MorphoRate_Median	0.17
166	299	Paleogene	Early Eocene	48.9	45	MorphoRate_Median	1.04
167	140	Paleogene	Early Eocene	48.84	45	MorphoRate_Median	1.68
168	158	Paleogene	Early Eocene	48.8	45	MorphoRate_Median	0.0505
169	236	Paleogene	Early Eocene	48.76	45	MorphoRate_Median	0.0574
170	172	Paleogene	Early Eocene	48.62	45	MorphoRate_Median	1.94
171	154	Paleogene	Early Eocene	47.9	45	MorphoRate_Median	4.99
172	90	Paleogene	Early Eocene	47.64	45	MorphoRate_Median	1.6
173	67	Extant	Extant	0	0.003	MorphoRate_Median	0.329
174	68	Extant	Extant	0	0.003	MorphoRate_Median	0.882
175	69	Extant	Extant	0	0.003	MorphoRate_Median	0.545
176	74	Extant	Extant	0	0.003	MorphoRate_Median	0.382
177	75	Extant	Extant	0	0.003	MorphoRate_Median	0.516
178	76	Extant	Extant	0	0.003	MorphoRate_Median	0.64
179	77	Extant	Extant	0	0.003	MorphoRate_Median	0.421
180	78	Extant	Extant	0	0.003	MorphoRate_Median	0.364
181	79	Extant	Extant	0	0.003	MorphoRate_Median	0.538
182	80	Extant	Extant	0	0.003	MorphoRate_Median	0.477
183	81	Extant	Extant	0	0.003	MorphoRate_Median	0.469
184	82	Extant	Extant	0	0.003	MorphoRate_Median	0.419
185	83	Extant	Extant	0	0.003	MorphoRate_Median	0.672
186	84	Extant	Extant	0	0.003	MorphoRate_Median	0.418
187	85	Extant	Extant	0	0.003	MorphoRate_Median	0.502
188	88	Extant	Extant	0	0.003	MorphoRate_Median	0.427
189	89	Extant	Extant	0	0.003	MorphoRate_Median	0.285
190	91	Extant	Extant	0	0.003	MorphoRate_Median	0.297
191	92	Extant	Extant	0	0.003	MorphoRate_Median	0.35
192	97	Extant	Extant	0	0.003	MorphoRate_Median	0.777
193	98	Extant	Extant	0	0.003	MorphoRate_Median	0.657
194	99	Extant	Extant	0	0.003	MorphoRate_Median	0.963
195	100	Extant	Extant	0	0.003	MorphoRate_Median	0.624
196	105	Extant	Extant	0	0.003	MorphoRate_Median	0.315
197	106	Extant	Extant	0	0.003	MorphoRate_Median	0.415
198	107	Extant	Extant	0	0.003	MorphoRate_Median	0.582
199	110	Extant	Extant	0	0.003	MorphoRate_Median	0.7
200	111	Extant	Extant	0	0.003	MorphoRate_Median	1.49
201	112	Extant	Extant	0	0.003	MorphoRate_Median	0.385
202	113	Extant	Extant	0	0.003	MorphoRate_Median	0.535
203	115	Extant	Extant	0	0.003	MorphoRate_Median	0.374
204	116	Extant	Extant	0	0.003	MorphoRate_Median	0.469
205	117	Extant	Extant	0	0.003	MorphoRate_Median	0.286
206	118	Extant	Extant	0	0.003	MorphoRate_Median	0.272
207	125	Extant	Extant	0	0.003	MorphoRate_Median	0.388
208	126	Extant	Extant	0	0.003	MorphoRate_Median	0.812
209	127	Extant	Extant	0	0.003	MorphoRate_Median	0.365
210	128	Extant	Extant	0	0.003	MorphoRate_Median	0.369
211	129	Extant	Extant	0	0.003	MorphoRate_Median	1.01
212	130	Extant	Extant	0	0.003	MorphoRate_Median	0.402
213	131	Extant	Extant	0	0.003	MorphoRate_Median	0.441
214	133	Extant	Extant	0	0.003	MorphoRate_Median	0.434
215	134	Extant	Extant	0	0.003	MorphoRate_Median	0.463
216	135	Extant	Extant	0	0.003	MorphoRate_Median	0.435
217	136	Extant	Extant	0	0.003	MorphoRate_Median	0.329
218	137	Extant	Extant	0	0.003	MorphoRate_Median	0.855
219	138	Extant	Extant	0	0.003	MorphoRate_Median	2.41
220	193	Permian	Lopingian	259.58	259.58	MolRate_Median	0.634
221	251	Triassic	Early Triassic	250.3	249	MolRate_Median	0.288
222	262	Triassic	Early Triassic	248.03	249	MolRate_Median	0.261
223	225	Triassic	Middle Triassic	244.16	242	MolRate_Median	0.242
224	55	Triassic	Middle Triassic	243.97	242	MolRate_Median	NA
225	143	Triassic	Middle Triassic	239.08	242	MolRate_Median	0.498
226	189	Triassic	Late Triassic	221.7	219	MolRate_Median	0.498
227	162	Triassic	Late Triassic	206.54	219	MolRate_Median	0.487
228	60	Triassic	Late Triassic	206.43	219	MolRate_Median	NA
229	59	Triassic	Late Triassic	205.92	219	MolRate_Median	0.599
230	201	Jurassic	Early Jurassic	198.85	186	MolRate_Median	0.714
231	157	Jurassic	Early Jurassic	198.14	186	MolRate_Median	0.298
232	58	Jurassic	Early Jurassic	197.92	186	MolRate_Median	0.82
233	62	Jurassic	Early Jurassic	197.29	186	MolRate_Median	NA
234	335	Jurassic	Early Jurassic	190.08	186	MolRate_Median	0.554
235	180	Jurassic	Early Jurassic	186.57	186	MolRate_Median	0.373
236	219	Jurassic	Early Jurassic	186.51	186	MolRate_Median	0.398
237	176	Jurassic	Early Jurassic	178.35	186	MolRate_Median	0.292
238	188	Jurassic	Early Jurassic	177.97	186	MolRate_Median	1.37
239	63	Jurassic	Early Jurassic	176.69	186	MolRate_Median	NA
240	329	Jurassic	Early Jurassic	174.96	186	MolRate_Median	4.49
241	254	Jurassic	Early Jurassic	174.07	186	MolRate_Median	4.08
242	226	Jurassic	Early Jurassic	173.96	186	MolRate_Median	0.413
243	356	Jurassic	Early Jurassic	173.93	186	MolRate_Median	3.98
244	372	Jurassic	Early Jurassic	171.7	186	MolRate_Median	2.3
245	319	Jurassic	Early Jurassic	171.48	186	MolRate_Median	1.86
246	367	Jurassic	Early Jurassic	171.09	186	MolRate_Median	2.11
247	240	Jurassic	Early Jurassic	170.55	186	MolRate_Median	1.93
248	270	Jurassic	Late Jurassic	168.89	157	MolRate_Median	0.0777
249	313	Jurassic	Late Jurassic	167.22	157	MolRate_Median	0.305
250	148	Jurassic	Late Jurassic	166.55	157	MolRate_Median	0.17
251	351	Jurassic	Late Jurassic	166.46	157	MolRate_Median	0.342
252	268	Jurassic	Late Jurassic	163.87	157	MolRate_Median	0.385
253	274	Jurassic	Late Jurassic	163.59	157	MolRate_Median	0.42
254	216	Jurassic	Late Jurassic	163.3	157	MolRate_Median	0.825
255	56	Jurassic	Late Jurassic	160.5	157	MolRate_Median	NA
256	359	Jurassic	Late Jurassic	158	157	MolRate_Median	0.106
257	326	Jurassic	Late Jurassic	156.13	157	MolRate_Median	0.133
258	255	Jurassic	Late Jurassic	155.76	157	MolRate_Median	0.121
259	206	Jurassic	Late Jurassic	154.22	157	MolRate_Median	0.505
260	64	Jurassic	Late Jurassic	152.74	157	MolRate_Median	0.745
261	314	Jurassic	Late Jurassic	152.69	157	MolRate_Median	0.431
262	65	Jurassic	Late Jurassic	152.55	157	MolRate_Median	0.531
263	61	Jurassic	Late Jurassic	152.51	157	MolRate_Median	0.564
264	103	Jurassic	Late Jurassic	152.42	157	MolRate_Median	NA
265	102	Jurassic	Late Jurassic	152.27	157	MolRate_Median	0.0858
266	301	Jurassic	Late Jurassic	152.12	157	MolRate_Median	0.414
267	362	Jurassic	Late Jurassic	151.25	157	MolRate_Median	0.444
268	241	Jurassic	Late Jurassic	151.04	157	MolRate_Median	0.439
269	322	Jurassic	Late Jurassic	150.96	157	MolRate_Median	0.125
270	363	Jurassic	Late Jurassic	150.71	157	MolRate_Median	0.417
271	259	Jurassic	Late Jurassic	146.58	157	MolRate_Median	0.101
272	267	Cretaceous	Early Cretaceous	144.56	122.5	MolRate_Median	0.0667
273	358	Cretaceous	Early Cretaceous	142.59	122.5	MolRate_Median	0.167
274	94	Cretaceous	Early Cretaceous	142.23	122.5	MolRate_Median	0.183
275	212	Cretaceous	Early Cretaceous	140.88	122.5	MolRate_Median	0.486
276	368	Cretaceous	Early Cretaceous	140.65	122.5	MolRate_Median	0.0854
277	345	Cretaceous	Early Cretaceous	138.02	122.5	MolRate_Median	0.109
278	334	Cretaceous	Early Cretaceous	137.36	122.5	MolRate_Median	0.166
279	249	Cretaceous	Early Cretaceous	135.99	122.5	MolRate_Median	0.0868
280	281	Cretaceous	Early Cretaceous	134.86	122.5	MolRate_Median	0.341
281	318	Cretaceous	Early Cretaceous	134.44	122.5	MolRate_Median	0.219
282	261	Cretaceous	Early Cretaceous	134.4	122.5	MolRate_Median	0.335
283	371	Cretaceous	Early Cretaceous	134.2	122.5	MolRate_Median	0.0603
284	366	Cretaceous	Early Cretaceous	131.98	122.5	MolRate_Median	0.0749
285	109	Cretaceous	Early Cretaceous	129.5	122.5	MolRate_Median	1.39
286	338	Cretaceous	Early Cretaceous	128.78	122.5	MolRate_Median	1
287	93	Cretaceous	Early Cretaceous	128.18	122.5	MolRate_Median	0.358
288	145	Cretaceous	Early Cretaceous	127.53	122.5	MolRate_Median	0.728
289	252	Cretaceous	Early Cretaceous	123.01	122.5	MolRate_Median	0.471
290	346	Cretaceous	Early Cretaceous	122.37	122.5	MolRate_Median	0.18
291	364	Cretaceous	Early Cretaceous	122.34	122.5	MolRate_Median	0.412
292	361	Cretaceous	Early Cretaceous	118.47	122.5	MolRate_Median	0.488
293	357	Cretaceous	Early Cretaceous	116.95	122.5	MolRate_Median	0.389
294	285	Cretaceous	Early Cretaceous	116.16	122.5	MolRate_Median	0.499
295	280	Cretaceous	Early Cretaceous	115.41	122.5	MolRate_Median	0.516
296	276	Cretaceous	Early Cretaceous	114.15	122.5	MolRate_Median	0.566
297	307	Cretaceous	Early Cretaceous	112.48	122.5	MolRate_Median	0.534
298	342	Cretaceous	Early Cretaceous	110.88	122.5	MolRate_Median	0.268
299	258	Cretaceous	Early Cretaceous	110.82	122.5	MolRate_Median	0.44
300	339	Cretaceous	Early Cretaceous	110.69	122.5	MolRate_Median	0.779
301	317	Cretaceous	Early Cretaceous	110.45	122.5	MolRate_Median	0.348
302	146	Cretaceous	Early Cretaceous	109.42	122.5	MolRate_Median	0.754
303	248	Cretaceous	Early Cretaceous	108.84	122.5	MolRate_Median	0.797
304	330	Cretaceous	Early Cretaceous	108.16	122.5	MolRate_Median	0.152
305	365	Cretaceous	Early Cretaceous	107.91	122.5	MolRate_Median	0.402
306	360	Cretaceous	Early Cretaceous	106.86	122.5	MolRate_Median	0.139
307	347	Cretaceous	Early Cretaceous	106.48	122.5	MolRate_Median	0.326
308	315	Cretaceous	Early Cretaceous	104.25	122.5	MolRate_Median	0.599
309	353	Cretaceous	Early Cretaceous	103.9	122.5	MolRate_Median	0.21
310	230	Cretaceous	Early Cretaceous	103.81	122.5	MolRate_Median	0.148
311	289	Cretaceous	Early Cretaceous	103.72	122.5	MolRate_Median	0.576
312	278	Cretaceous	Early Cretaceous	103.21	122.5	MolRate_Median	0.713
313	108	Cretaceous	Early Cretaceous	102.86	122.5	MolRate_Median	0.869
314	198	Cretaceous	Early Cretaceous	102.69	122.5	MolRate_Median	1.2
315	169	Cretaceous	Early Cretaceous	102.51	122.5	MolRate_Median	0.341
316	101	Cretaceous	Early Cretaceous	102.45	122.5	MolRate_Median	0.418
317	355	Cretaceous	Early Cretaceous	102.03	122.5	MolRate_Median	0.487
318	304	Cretaceous	LK1 (Ceno-Sant)	99.6	93.5	MolRate_Median	0.581
319	273	Cretaceous	LK1 (Ceno-Sant)	99.3	93.5	MolRate_Median	0.517
320	124	Cretaceous	LK1 (Ceno-Sant)	98.88	93.5	MolRate_Median	NA
321	121	Cretaceous	LK1 (Ceno-Sant)	98.84	93.5	MolRate_Median	0.665
322	321	Cretaceous	LK1 (Ceno-Sant)	98.14	93.5	MolRate_Median	0.522
323	343	Cretaceous	LK1 (Ceno-Sant)	96.39	93.5	MolRate_Median	0.118
324	352	Cretaceous	LK1 (Ceno-Sant)	95.37	93.5	MolRate_Median	0.417
325	302	Cretaceous	LK1 (Ceno-Sant)	95.25	93.5	MolRate_Median	0.424
326	119	Cretaceous	LK1 (Ceno-Sant)	94.77	93.5	MolRate_Median	0.725
327	66	Cretaceous	LK1 (Ceno-Sant)	94.74	93.5	MolRate_Median	0.594
328	324	Cretaceous	LK1 (Ceno-Sant)	94.29	93.5	MolRate_Median	0.0987
329	327	Cretaceous	LK1 (Ceno-Sant)	94.24	93.5	MolRate_Median	0.282
330	163	Cretaceous	LK1 (Ceno-Sant)	94.14	93.5	MolRate_Median	0.617
331	290	Cretaceous	LK1 (Ceno-Sant)	94.05	93.5	MolRate_Median	0.749
332	120	Cretaceous	LK1 (Ceno-Sant)	93.88	93.5	MolRate_Median	0.729
333	350	Cretaceous	LK1 (Ceno-Sant)	93.54	93.5	MolRate_Median	0.71
334	296	Cretaceous	LK1 (Ceno-Sant)	93.1	93.5	MolRate_Median	0.552
335	122	Cretaceous	LK1 (Ceno-Sant)	92.48	93.5	MolRate_Median	0.679
336	256	Cretaceous	LK1 (Ceno-Sant)	90.25	93.5	MolRate_Median	0.953
337	213	Cretaceous	LK1 (Ceno-Sant)	89.07	93.5	MolRate_Median	0.542
338	152	Cretaceous	LK1 (Ceno-Sant)	83.65	93.5	MolRate_Median	1.01
339	215	Cretaceous	LK2 (Camp-Maast)	83.57	74.5	MolRate_Median	0.822
340	144	Cretaceous	LK2 (Camp-Maast)	83.56	74.5	MolRate_Median	0.215
341	204	Cretaceous	LK2 (Camp-Maast)	82.78	74.5	MolRate_Median	2.14
342	123	Cretaceous	LK2 (Camp-Maast)	82.49	74.5	MolRate_Median	0.695
343	229	Cretaceous	LK2 (Camp-Maast)	81.73	74.5	MolRate_Median	0.533
344	190	Cretaceous	LK2 (Camp-Maast)	81.58	74.5	MolRate_Median	0.217
345	72	Cretaceous	LK2 (Camp-Maast)	81.48	74.5	MolRate_Median	NA
346	71	Cretaceous	LK2 (Camp-Maast)	81.2	74.5	MolRate_Median	NA
347	308	Cretaceous	LK2 (Camp-Maast)	80.35	74.5	MolRate_Median	0.315
348	155	Cretaceous	LK2 (Camp-Maast)	79.8	74.5	MolRate_Median	0.45
349	95	Cretaceous	LK2 (Camp-Maast)	79.12	74.5	MolRate_Median	0.308
350	87	Cretaceous	LK2 (Camp-Maast)	78.92	74.5	MolRate_Median	0.7
351	86	Cretaceous	LK2 (Camp-Maast)	78.86	74.5	MolRate_Median	0.713
352	331	Cretaceous	LK2 (Camp-Maast)	78.24	74.5	MolRate_Median	0.234
353	228	Cretaceous	LK2 (Camp-Maast)	78.2	74.5	MolRate_Median	0.344
354	96	Cretaceous	LK2 (Camp-Maast)	77.55	74.5	MolRate_Median	0.479
355	214	Cretaceous	LK2 (Camp-Maast)	75.16	74.5	MolRate_Median	4.39
356	232	Cretaceous	LK2 (Camp-Maast)	74.48	74.5	MolRate_Median	0.151
357	70	Cretaceous	LK2 (Camp-Maast)	74.35	74.5	MolRate_Median	0.235
358	73	Cretaceous	LK2 (Camp-Maast)	74.25	74.5	MolRate_Median	NA
359	165	Cretaceous	LK2 (Camp-Maast)	73.38	74.5	MolRate_Median	0.483
360	104	Cretaceous	LK2 (Camp-Maast)	73.07	74.5	MolRate_Median	NA
361	114	Cretaceous	LK2 (Camp-Maast)	72.86	74.5	MolRate_Median	NA
362	305	Cretaceous	LK2 (Camp-Maast)	70.76	74.5	MolRate_Median	0.222
363	185	Cretaceous	LK2 (Camp-Maast)	68.02	74.5	MolRate_Median	1.42
364	173	Cretaceous	LK2 (Camp-Maast)	67.33	74.5	MolRate_Median	0.275
365	205	Paleogene	Paleocene	65.27	61	MolRate_Median	0.315
366	369	Paleogene	Paleocene	63.99	61	MolRate_Median	0.307
367	153	Paleogene	Paleocene	63.3	61	MolRate_Median	3.34
368	159	Paleogene	Paleocene	61.96	61	MolRate_Median	1.34
369	202	Paleogene	Paleocene	61.83	61	MolRate_Median	0.392
370	171	Paleogene	Paleocene	61.57	61	MolRate_Median	1.01
371	223	Paleogene	Paleocene	60.72	61	MolRate_Median	0.491
372	139	Paleogene	Paleocene	58.93	61	MolRate_Median	2.72
373	177	Paleogene	Paleocene	58.16	61	MolRate_Median	1.85
374	336	Paleogene	Paleocene	57.87	61	MolRate_Median	0.0166
375	224	Paleogene	Paleocene	57.02	61	MolRate_Median	0.361
376	164	Paleogene	Paleocene	56.21	61	MolRate_Median	1.42
377	373	Paleogene	Early Eocene	55.43	45	MolRate_Median	0.201
378	142	Paleogene	Early Eocene	54.58	45	MolRate_Median	2.33
379	199	Paleogene	Early Eocene	54.3	45	MolRate_Median	0.646
380	170	Paleogene	Early Eocene	53.84	45	MolRate_Median	3.01
381	292	Paleogene	Early Eocene	53.77	45	MolRate_Median	0.431
382	151	Paleogene	Early Eocene	53.72	45	MolRate_Median	2.26
383	245	Paleogene	Early Eocene	52.72	45	MolRate_Median	0.518
384	207	Paleogene	Early Eocene	52.04	45	MolRate_Median	0.441
385	132	Paleogene	Early Eocene	51.71	45	MolRate_Median	NA
386	161	Paleogene	Early Eocene	51.04	45	MolRate_Median	0.795
387	147	Paleogene	Early Eocene	50.76	45	MolRate_Median	2.46
388	211	Paleogene	Early Eocene	50.15	45	MolRate_Median	0.46
389	218	Paleogene	Early Eocene	50.15	45	MolRate_Median	0.504
390	150	Paleogene	Early Eocene	50.11	45	MolRate_Median	1.34
391	208	Paleogene	Early Eocene	49.91	45	MolRate_Median	0.506
392	181	Paleogene	Early Eocene	49.41	45	MolRate_Median	0.915
393	196	Paleogene	Early Eocene	49.34	45	MolRate_Median	1.16
394	370	Paleogene	Early Eocene	49.22	45	MolRate_Median	0.474
395	299	Paleogene	Early Eocene	48.9	45	MolRate_Median	0.392
396	140	Paleogene	Early Eocene	48.84	45	MolRate_Median	3.2
397	158	Paleogene	Early Eocene	48.8	45	MolRate_Median	2.64
398	236	Paleogene	Early Eocene	48.76	45	MolRate_Median	0.9
399	172	Paleogene	Early Eocene	48.62	45	MolRate_Median	0.662
400	154	Paleogene	Early Eocene	47.9	45	MolRate_Median	10.7
401	90	Paleogene	Early Eocene	47.64	45	MolRate_Median	0.533
402	67	Extant	Extant	0	0.003	MolRate_Median	0.773
403	68	Extant	Extant	0	0.003	MolRate_Median	2.44
404	69	Extant	Extant	0	0.003	MolRate_Median	1.98
405	74	Extant	Extant	0	0.003	MolRate_Median	1.13
406	75	Extant	Extant	0	0.003	MolRate_Median	1.29
407	76	Extant	Extant	0	0.003	MolRate_Median	0.929
408	77	Extant	Extant	0	0.003	MolRate_Median	0.714
409	78	Extant	Extant	0	0.003	MolRate_Median	0.728
410	79	Extant	Extant	0	0.003	MolRate_Median	1.15
411	80	Extant	Extant	0	0.003	MolRate_Median	0.833
412	81	Extant	Extant	0	0.003	MolRate_Median	1.2
413	82	Extant	Extant	0	0.003	MolRate_Median	1.1
414	83	Extant	Extant	0	0.003	MolRate_Median	0.735
415	84	Extant	Extant	0	0.003	MolRate_Median	0.94
416	85	Extant	Extant	0	0.003	MolRate_Median	1.23
417	88	Extant	Extant	0	0.003	MolRate_Median	1.36
418	89	Extant	Extant	0	0.003	MolRate_Median	1.14
419	91	Extant	Extant	0	0.003	MolRate_Median	0.379
420	92	Extant	Extant	0	0.003	MolRate_Median	1.33
421	97	Extant	Extant	0	0.003	MolRate_Median	0.66
422	98	Extant	Extant	0	0.003	MolRate_Median	0.873
423	99	Extant	Extant	0	0.003	MolRate_Median	2.18
424	100	Extant	Extant	0	0.003	MolRate_Median	0.901
425	105	Extant	Extant	0	0.003	MolRate_Median	1.66
426	106	Extant	Extant	0	0.003	MolRate_Median	1.4
427	107	Extant	Extant	0	0.003	MolRate_Median	1.38
428	110	Extant	Extant	0	0.003	MolRate_Median	0.67
429	111	Extant	Extant	0	0.003	MolRate_Median	0.549
430	112	Extant	Extant	0	0.003	MolRate_Median	0.494
431	113	Extant	Extant	0	0.003	MolRate_Median	1.34
432	115	Extant	Extant	0	0.003	MolRate_Median	0.707
433	116	Extant	Extant	0	0.003	MolRate_Median	0.451
434	117	Extant	Extant	0	0.003	MolRate_Median	0.399
435	118	Extant	Extant	0	0.003	MolRate_Median	0.582
436	125	Extant	Extant	0	0.003	MolRate_Median	0.608
437	126	Extant	Extant	0	0.003	MolRate_Median	0.615
438	127	Extant	Extant	0	0.003	MolRate_Median	0.698
439	128	Extant	Extant	0	0.003	MolRate_Median	0.675
440	129	Extant	Extant	0	0.003	MolRate_Median	0.55
441	130	Extant	Extant	0	0.003	MolRate_Median	1.37
442	131	Extant	Extant	0	0.003	MolRate_Median	1.54
443	133	Extant	Extant	0	0.003	MolRate_Median	0.792
444	134	Extant	Extant	0	0.003	MolRate_Median	0.999
445	135	Extant	Extant	0	0.003	MolRate_Median	0.789
446	136	Extant	Extant	0	0.003	MolRate_Median	0.00157
447	137	Extant	Extant	0	0.003	MolRate_Median	0.00161
448	138	Extant	Extant	0	0.003	MolRate_Median	0.608

## Sheet: Figure_1c
Figure 1c: linear regression between phenotypic and molecular rates.
n	Unique bipartition from MrBayes time-calibrated analysis with DRA	Period	Epoch	Node_age_median_value	Node_age_midpoint	Phenotypic_rate_median_value	Molecular_rate_median_value
1	201	Jurassic	J1 (Hatte-Aelen)	198.85	186	0.958	0.714
2	157	Jurassic	J1 (Hatte-Aelen)	198.14	186	2.26	0.298
3	58	Jurassic	J1 (Hatte-Aelen)	197.92	186	0.62	0.82
4	62	Jurassic	J1 (Hatte-Aelen)	197.29	186	NA	NA
5	335	Jurassic	J1 (Hatte-Aelen)	190.08	186	1.68	0.554
6	180	Jurassic	J1 (Hatte-Aelen)	186.57	186	1.73	0.373
7	219	Jurassic	J1 (Hatte-Aelen)	186.51	186	2.75	0.398
8	176	Jurassic	J1 (Hatte-Aelen)	178.35	186	4.05	0.292
9	188	Jurassic	J1 (Hatte-Aelen)	177.97	186	3.39	1.37
10	63	Jurassic	J1 (Hatte-Aelen)	176.69	186	NA	NA
11	329	Jurassic	J1 (Hatte-Aelen)	174.96	186	0.0462	4.49
12	254	Jurassic	J1 (Hatte-Aelen)	174.07	186	0.0825	4.08
13	226	Jurassic	J1 (Hatte-Aelen)	173.96	186	0.162	0.413
14	356	Jurassic	J1 (Hatte-Aelen)	173.93	186	0.0294	3.98
15	372	Jurassic	J1 (Hatte-Aelen)	171.7	186	0.691	2.3
16	319	Jurassic	J1 (Hatte-Aelen)	171.48	186	0.906	1.86
17	367	Jurassic	J1 (Hatte-Aelen)	171.09	186	1.55	2.11
18	240	Jurassic	J1 (Hatte-Aelen)	170.55	186	0.656	1.93
19	270	Jurassic	J2 (Bajo-Tithon)	168.89	157	17.2	0.0777
20	313	Jurassic	J2 (Bajo-Tithon)	167.22	157	0.178	0.305
21	148	Jurassic	J2 (Bajo-Tithon)	166.55	157	26.6	0.17
22	351	Jurassic	J2 (Bajo-Tithon)	166.46	157	0.286	0.342
23	268	Jurassic	J2 (Bajo-Tithon)	163.87	157	0.231	0.385
24	274	Jurassic	J2 (Bajo-Tithon)	163.59	157	0.3	0.42
25	216	Jurassic	J2 (Bajo-Tithon)	163.3	157	0.442	0.825
26	56	Jurassic	J2 (Bajo-Tithon)	160.5	157	NA	NA
27	359	Jurassic	J2 (Bajo-Tithon)	158	157	0.442	0.106
28	326	Jurassic	J2 (Bajo-Tithon)	156.13	157	0.372	0.133
29	255	Jurassic	J2 (Bajo-Tithon)	155.76	157	0.51	0.121
30	206	Jurassic	J2 (Bajo-Tithon)	154.22	157	0.57	0.505
31	64	Jurassic	J2 (Bajo-Tithon)	152.74	157	1.54	0.745
32	314	Jurassic	J2 (Bajo-Tithon)	152.69	157	0.298	0.431
33	65	Jurassic	J2 (Bajo-Tithon)	152.55	157	0.847	0.531
34	61	Jurassic	J2 (Bajo-Tithon)	152.51	157	1.05	0.564
35	103	Jurassic	J2 (Bajo-Tithon)	152.42	157	NA	NA
36	102	Jurassic	J2 (Bajo-Tithon)	152.27	157	0.713	0.0858
37	301	Jurassic	J2 (Bajo-Tithon)	152.12	157	1.43	0.414
38	362	Jurassic	J2 (Bajo-Tithon)	151.25	157	0.389	0.444
39	241	Jurassic	J2 (Bajo-Tithon)	151.04	157	0.451	0.439
40	322	Jurassic	J2 (Bajo-Tithon)	150.96	157	0.349	0.125
41	363	Jurassic	J2 (Bajo-Tithon)	150.71	157	0.448	0.417
42	259	Jurassic	J2 (Bajo-Tithon)	146.58	157	0.308	0.101
43	267	Cretaceous	Early Cretaceous	144.56	122.5	0.15	0.0667
44	358	Cretaceous	Early Cretaceous	142.59	122.5	0.995	0.167
45	94	Cretaceous	Early Cretaceous	142.23	122.5	0.315	0.183
46	212	Cretaceous	Early Cretaceous	140.88	122.5	3.13	0.486
47	368	Cretaceous	Early Cretaceous	140.65	122.5	0.218	0.0854
48	345	Cretaceous	Early Cretaceous	138.02	122.5	0.0946	0.109
49	334	Cretaceous	Early Cretaceous	137.36	122.5	0.252	0.166
50	249	Cretaceous	Early Cretaceous	135.99	122.5	0.203	0.0868
51	281	Cretaceous	Early Cretaceous	134.86	122.5	0.448	0.341
52	318	Cretaceous	Early Cretaceous	134.44	122.5	1.26	0.219
53	261	Cretaceous	Early Cretaceous	134.4	122.5	0.547	0.335
54	371	Cretaceous	Early Cretaceous	134.2	122.5	0.233	0.0603
55	366	Cretaceous	Early Cretaceous	131.98	122.5	0.254	0.0749
56	109	Cretaceous	Early Cretaceous	129.5	122.5	2.76	1.39
57	338	Cretaceous	Early Cretaceous	128.78	122.5	0.151	1
58	93	Cretaceous	Early Cretaceous	128.18	122.5	3.89	0.358
59	145	Cretaceous	Early Cretaceous	127.53	122.5	1.5	0.728
60	252	Cretaceous	Early Cretaceous	123.01	122.5	0.1	0.471
61	346	Cretaceous	Early Cretaceous	122.37	122.5	0.233	0.18
62	364	Cretaceous	Early Cretaceous	122.34	122.5	0.0882	0.412
63	361	Cretaceous	Early Cretaceous	118.47	122.5	0.131	0.488
64	357	Cretaceous	Early Cretaceous	116.95	122.5	0.142	0.389
65	285	Cretaceous	Early Cretaceous	116.16	122.5	0.301	0.499
66	280	Cretaceous	Early Cretaceous	115.41	122.5	0.429	0.516
67	276	Cretaceous	Early Cretaceous	114.15	122.5	0.328	0.566
68	307	Cretaceous	Early Cretaceous	112.48	122.5	0.36	0.534
69	342	Cretaceous	Early Cretaceous	110.88	122.5	0.0806	0.268
70	258	Cretaceous	Early Cretaceous	110.82	122.5	0.218	0.44
71	339	Cretaceous	Early Cretaceous	110.69	122.5	3.34	0.779
72	317	Cretaceous	Early Cretaceous	110.45	122.5	0.144	0.348
73	146	Cretaceous	Early Cretaceous	109.42	122.5	0.571	0.754
74	248	Cretaceous	Early Cretaceous	108.84	122.5	0.524	0.797
75	330	Cretaceous	Early Cretaceous	108.16	122.5	0.193	0.152
76	365	Cretaceous	Early Cretaceous	107.91	122.5	0.377	0.402
77	360	Cretaceous	Early Cretaceous	106.86	122.5	0.192	0.139
78	347	Cretaceous	Early Cretaceous	106.48	122.5	0.21	0.326
79	315	Cretaceous	Early Cretaceous	104.25	122.5	0.688	0.599
80	353	Cretaceous	Early Cretaceous	103.9	122.5	1.05	0.21
81	230	Cretaceous	Early Cretaceous	103.81	122.5	0.236	0.148
82	289	Cretaceous	Early Cretaceous	103.72	122.5	0.742	0.576
83	278	Cretaceous	Early Cretaceous	103.21	122.5	0.606	0.713
84	108	Cretaceous	Early Cretaceous	102.86	122.5	0.788	0.869
85	198	Cretaceous	Early Cretaceous	102.69	122.5	0.261	1.2
86	169	Cretaceous	Early Cretaceous	102.51	122.5	0.702	0.341
87	101	Cretaceous	Early Cretaceous	102.45	122.5	0.735	0.418
88	355	Cretaceous	Early Cretaceous	102.03	122.5	0.0817	0.487
89	304	Cretaceous	LK1 (Ceno-Sant)	99.6	93.5	0.251	0.581
90	273	Cretaceous	LK1 (Ceno-Sant)	99.3	93.5	0.866	0.517
91	124	Cretaceous	LK1 (Ceno-Sant)	98.88	93.5	NA	NA
92	121	Cretaceous	LK1 (Ceno-Sant)	98.84	93.5	1.35	0.665
93	321	Cretaceous	LK1 (Ceno-Sant)	98.14	93.5	0.112	0.522
94	343	Cretaceous	LK1 (Ceno-Sant)	96.39	93.5	0.384	0.118
95	352	Cretaceous	LK1 (Ceno-Sant)	95.37	93.5	0.0932	0.417
96	302	Cretaceous	LK1 (Ceno-Sant)	95.25	93.5	0.346	0.424
97	119	Cretaceous	LK1 (Ceno-Sant)	94.77	93.5	0.981	0.725
98	66	Cretaceous	LK1 (Ceno-Sant)	94.74	93.5	1.44	0.594
99	324	Cretaceous	LK1 (Ceno-Sant)	94.29	93.5	0.0887	0.0987
100	327	Cretaceous	LK1 (Ceno-Sant)	94.24	93.5	1.09	0.282
101	163	Cretaceous	LK1 (Ceno-Sant)	94.14	93.5	0.738	0.617
102	290	Cretaceous	LK1 (Ceno-Sant)	94.05	93.5	0.158	0.749
103	120	Cretaceous	LK1 (Ceno-Sant)	93.88	93.5	1.39	0.729
104	350	Cretaceous	LK1 (Ceno-Sant)	93.54	93.5	0.242	0.71
105	296	Cretaceous	LK1 (Ceno-Sant)	93.1	93.5	0.997	0.552
106	122	Cretaceous	LK1 (Ceno-Sant)	92.48	93.5	1.39	0.679
107	256	Cretaceous	LK1 (Ceno-Sant)	90.25	93.5	0.192	0.953
108	213	Cretaceous	LK1 (Ceno-Sant)	89.07	93.5	1.02	0.542
109	152	Cretaceous	LK1 (Ceno-Sant)	83.65	93.5	0.265	1.01
110	215	Cretaceous	LK2 (Camp-Maast)	83.57	74.5	1.64	0.822
111	144	Cretaceous	LK2 (Camp-Maast)	83.56	74.5	3.91	0.215
112	204	Cretaceous	LK2 (Camp-Maast)	82.78	74.5	0.852	2.14
113	123	Cretaceous	LK2 (Camp-Maast)	82.49	74.5	1	0.695
114	229	Cretaceous	LK2 (Camp-Maast)	81.73	74.5	0.943	0.533
115	190	Cretaceous	LK2 (Camp-Maast)	81.58	74.5	0.81	0.217
116	72	Cretaceous	LK2 (Camp-Maast)	81.48	74.5	NA	NA
117	71	Cretaceous	LK2 (Camp-Maast)	81.2	74.5	NA	NA
118	308	Cretaceous	LK2 (Camp-Maast)	80.35	74.5	1.07	0.315
119	155	Cretaceous	LK2 (Camp-Maast)	79.8	74.5	0.445	0.45
120	95	Cretaceous	LK2 (Camp-Maast)	79.12	74.5	0.989	0.308
121	87	Cretaceous	LK2 (Camp-Maast)	78.92	74.5	1.34	0.7
122	86	Cretaceous	LK2 (Camp-Maast)	78.86	74.5	1.23	0.713
123	331	Cretaceous	LK2 (Camp-Maast)	78.24	74.5	0.2	0.234
124	228	Cretaceous	LK2 (Camp-Maast)	78.2	74.5	0.581	0.344
125	96	Cretaceous	LK2 (Camp-Maast)	77.55	74.5	2.12	0.479
126	214	Cretaceous	LK2 (Camp-Maast)	75.16	74.5	0.066	4.39
127	232	Cretaceous	LK2 (Camp-Maast)	74.48	74.5	2.86	0.151
128	70	Cretaceous	LK2 (Camp-Maast)	74.35	74.5	3.05	0.235
129	73	Cretaceous	LK2 (Camp-Maast)	74.25	74.5	NA	NA
130	165	Cretaceous	LK2 (Camp-Maast)	73.38	74.5	2.5	0.483
131	104	Cretaceous	LK2 (Camp-Maast)	73.07	74.5	NA	NA
132	114	Cretaceous	LK2 (Camp-Maast)	72.86	74.5	NA	NA
133	305	Cretaceous	LK2 (Camp-Maast)	70.76	74.5	0.0714	0.222
134	185	Cretaceous	LK2 (Camp-Maast)	68.02	74.5	0.37	1.42
135	173	Cretaceous	LK2 (Camp-Maast)	67.33	74.5	0.768	0.275
136	205	Paleogene	Paleocene	65.27	61	0.973	0.315
137	369	Paleogene	Paleocene	63.99	61	0.54	0.307
138	153	Paleogene	Paleocene	63.3	61	1.82	3.34
139	159	Paleogene	Paleocene	61.96	61	0.707	1.34
140	202	Paleogene	Paleocene	61.83	61	0.452	0.392
141	171	Paleogene	Paleocene	61.57	61	0.666	1.01
142	223	Paleogene	Paleocene	60.72	61	0.0268	0.491
143	139	Paleogene	Paleocene	58.93	61	3.29	2.72
144	177	Paleogene	Paleocene	58.16	61	0.478	1.85
145	336	Paleogene	Paleocene	57.87	61	0.917	0.0166
146	224	Paleogene	Paleocene	57.02	61	0.0333	0.361
147	164	Paleogene	Paleocene	56.21	61	0.651	1.42
148	373	Paleogene	Early Eocene	55.43	45	0.908	0.201
149	142	Paleogene	Early Eocene	54.58	45	0.0608	2.33
150	199	Paleogene	Early Eocene	54.3	45	0.331	0.646
151	170	Paleogene	Early Eocene	53.84	45	0.492	3.01
152	292	Paleogene	Early Eocene	53.77	45	0.0211	0.431
153	151	Paleogene	Early Eocene	53.72	45	0.988	2.26
154	245	Paleogene	Early Eocene	52.72	45	0.0471	0.518
155	207	Paleogene	Early Eocene	52.04	45	0.117	0.441
156	132	Paleogene	Early Eocene	51.71	45	NA	NA
157	161	Paleogene	Early Eocene	51.04	45	0.713	0.795
158	147	Paleogene	Early Eocene	50.76	45	0.401	2.46
159	211	Paleogene	Early Eocene	50.15	45	1.03	0.46
160	218	Paleogene	Early Eocene	50.15	45	0.25	0.504
161	150	Paleogene	Early Eocene	50.11	45	0.929	1.34
162	208	Paleogene	Early Eocene	49.91	45	0.781	0.506
163	181	Paleogene	Early Eocene	49.41	45	0.047	0.915
164	196	Paleogene	Early Eocene	49.34	45	0.0252	1.16
165	370	Paleogene	Early Eocene	49.22	45	0.17	0.474
166	299	Paleogene	Early Eocene	48.9	45	1.04	0.392
167	140	Paleogene	Early Eocene	48.84	45	1.68	3.2
168	158	Paleogene	Early Eocene	48.8	45	0.0505	2.64
169	236	Paleogene	Early Eocene	48.76	45	0.0574	0.9
170	172	Paleogene	Early Eocene	48.62	45	1.94	0.662
171	154	Paleogene	Early Eocene	47.9	45	4.99	10.7
172	90	Paleogene	Early Eocene	47.64	45	1.6	0.533
173	67	Extant	Extant	0	0.003	0.329	0.773
174	68	Extant	Extant	0	0.003	0.882	2.44
175	69	Extant	Extant	0	0.003	0.545	1.98
176	74	Extant	Extant	0	0.003	0.382	1.13
177	75	Extant	Extant	0	0.003	0.516	1.29
178	76	Extant	Extant	0	0.003	0.64	0.929
179	77	Extant	Extant	0	0.003	0.421	0.714
180	78	Extant	Extant	0	0.003	0.364	0.728
181	79	Extant	Extant	0	0.003	0.538	1.15
182	80	Extant	Extant	0	0.003	0.477	0.833
183	81	Extant	Extant	0	0.003	0.469	1.2
184	82	Extant	Extant	0	0.003	0.419	1.1
185	83	Extant	Extant	0	0.003	0.672	0.735
186	84	Extant	Extant	0	0.003	0.418	0.94
187	85	Extant	Extant	0	0.003	0.502	1.23
188	88	Extant	Extant	0	0.003	0.427	1.36
189	89	Extant	Extant	0	0.003	0.285	1.14
190	91	Extant	Extant	0	0.003	0.297	0.379
191	92	Extant	Extant	0	0.003	0.35	1.33
192	97	Extant	Extant	0	0.003	0.777	0.66
193	98	Extant	Extant	0	0.003	0.657	0.873
194	99	Extant	Extant	0	0.003	0.963	2.18
195	100	Extant	Extant	0	0.003	0.624	0.901
196	105	Extant	Extant	0	0.003	0.315	1.66
197	106	Extant	Extant	0	0.003	0.415	1.4
198	107	Extant	Extant	0	0.003	0.582	1.38
199	110	Extant	Extant	0	0.003	0.7	0.67
200	111	Extant	Extant	0	0.003	1.49	0.549
201	112	Extant	Extant	0	0.003	0.385	0.494
202	113	Extant	Extant	0	0.003	0.535	1.34
203	115	Extant	Extant	0	0.003	0.374	0.707
204	116	Extant	Extant	0	0.003	0.469	0.451
205	117	Extant	Extant	0	0.003	0.286	0.399
206	118	Extant	Extant	0	0.003	0.272	0.582
207	125	Extant	Extant	0	0.003	0.388	0.608
208	126	Extant	Extant	0	0.003	0.812	0.615
209	127	Extant	Extant	0	0.003	0.365	0.698
210	128	Extant	Extant	0	0.003	0.369	0.675
211	129	Extant	Extant	0	0.003	1.01	0.55
212	130	Extant	Extant	0	0.003	0.402	1.37
213	131	Extant	Extant	0	0.003	0.441	1.54
214	133	Extant	Extant	0	0.003	0.434	0.792
215	134	Extant	Extant	0	0.003	0.463	0.999
216	135	Extant	Extant	0	0.003	0.435	0.789
217	136	Extant	Extant	0	0.003	0.329	0.00157
218	137	Extant	Extant	0	0.003	0.855	0.00161
219	138	Extant	Extant	0	0.003	2.41	0.608

## Sheet: Fig. 2a
Figure_2a: Distribution of phenotypic rates among early evolving diapsid lineages
n	Unique bipartition from MrBayes time-calibrated analysis with DRA	Period	Epoch	Node_age_median_value	Phenotypic_rate_median_value
1	303	Permian	Cisuralian	291.19	2.44
2	203	Permian	Cisuralian	291.09	2.12
3	293	Permian	Cisuralian	289.04	2.75
4	233	Permian	Cisuralian	287.51	5.97
5	235	Permian	Cisuralian	286.8	0.147
6	186	Permian	Cisuralian	285.15	0.259
7	2	Permian	Cisuralian	284.64	2.14
8	253	Permian	Cisuralian	283.65	5.24
9	266	Permian	Cisuralian	282.5	0.175
10	348	Permian	Cisuralian	281.6	5.39
11	141	Permian	Cisuralian	279.87	2.34
12	242	Permian	Cisuralian	279.51	4.23
13	284	Permian	Cisuralian	278.27	2.65
14	310	Permian	Cisuralian	278.11	3.37
15	340	Permian	Cisuralian	278.05	0.097
16	309	Permian	Cisuralian	276.94	0.452
17	10	Permian	Cisuralian	275.9	0.0762
18	3	Permian	Cisuralian	274.48	3.18
19	227	Permian	Cisuralian	273.81	1.72
20	247	Permian	Cisuralian	273.36	0.323
21	221	Permian	Cisuralian	273.22	5.57
22	272	Permian	Guadalupian	272.15	0.588
23	295	Permian	Guadalupian	269.67	1.39
24	265	Permian	Guadalupian	269.59	1.9
25	222	Permian	Guadalupian	268.89	1.22
26	234	Permian	Guadalupian	268.14	1.46
27	354	Permian	Guadalupian	268.08	0.259
28	312	Permian	Guadalupian	267.97	1.61
29	269	Permian	Guadalupian	267.89	1.78
30	288	Permian	Guadalupian	267.08	0.06
31	306	Permian	Guadalupian	264.96	0.137
32	166	Permian	Guadalupian	264.83	7.45
33	333	Permian	Guadalupian	264.59	1.99
34	182	Permian	Guadalupian	263.49	1.53
35	311	Permian	Guadalupian	263.46	0.679
36	316	Permian	Guadalupian	262.73	0.862
37	156	Permian	Guadalupian	261.63	4.8
38	193	Permian	Guadalupian	259.58	2.25
39	178	Permian	Guadalupian	259.18	2.66
40	277	Permian	Lopingian	258.78	0.379
41	250	Permian	Lopingian	258.3	2.02
42	300	Permian	Lopingian	258.21	2
43	209	Permian	Lopingian	258.11	2.68
44	220	Permian	Lopingian	258.01	2.05
45	167	Permian	Lopingian	257.41	1.97
46	25	Permian	Lopingian	256.98	2.52
47	264	Permian	Lopingian	256.9	0.621
48	257	Permian	Lopingian	256.47	1.6
49	200	Permian	Lopingian	256.19	1.63
50	12	Permian	Lopingian	256.14	0.712
51	13	Permian	Lopingian	256.12	1.7
52	18	Permian	Lopingian	255.8	0.0182
53	282	Permian	Lopingian	255.58	0.858
54	16	Permian	Lopingian	254.13	4.81
55	341	Permian	Lopingian	253.74	0.153
56	14	Permian	Lopingian	253.72	3.1
57	243	Permian	Lopingian	253.13	1.92
58	244	Permian	Lopingian	253.05	1.68
59	337	Permian	Lopingian	253	1.54
60	192	Permian	Lopingian	252.76	1.05
61	320	Permian	Lopingian	252.44	0.647
62	323	Permian	Lopingian	252.42	0.16
63	325	Triassic	Early Triassic	251.48	0.702
64	286	Triassic	Early Triassic	251.46	0.882
65	210	Triassic	Early Triassic	251.15	2.75
66	328	Triassic	Early Triassic	250.39	1.3
67	251	Triassic	Early Triassic	250.3	2.4
68	279	Triassic	Early Triassic	250	0.642
69	298	Triassic	Early Triassic	249.73	2.01
70	24	Triassic	Early Triassic	249.52	1.38
71	42	Triassic	Early Triassic	249.47	1.01
72	179	Triassic	Early Triassic	249.31	4.24
73	41	Triassic	Early Triassic	249.27	1.29
74	238	Triassic	Early Triassic	248.98	2.94
75	19	Triassic	Early Triassic	248.71	1.36
76	271	Triassic	Early Triassic	248.54	1.91
77	294	Triassic	Early Triassic	248.45	2.8
78	344	Triassic	Early Triassic	248.04	1.96
79	262	Triassic	Early Triassic	248.03	1.49
80	57	Triassic	Early Triassic	248	2.55
81	168	Triassic	Middle Triassic	246.89	3.33
82	287	Triassic	Middle Triassic	246.56	0.377
83	195	Triassic	Middle Triassic	245.88	1.89
84	275	Triassic	Middle Triassic	245.82	1.89
85	349	Triassic	Middle Triassic	245.76	0.698
86	38	Triassic	Middle Triassic	245.51	0.492
87	43	Triassic	Middle Triassic	245.05	3.76
88	44	Triassic	Middle Triassic	244.97	7.5
89	225	Triassic	Middle Triassic	244.16	4.16
90	231	Triassic	Middle Triassic	243.95	2.82
91	45	Triassic	Middle Triassic	243.75	2.89
92	46	Triassic	Middle Triassic	243.75	1.49
93	49	Triassic	Middle Triassic	243.75	1.97
94	191	Triassic	Middle Triassic	243.07	1.93
95	52	Triassic	Middle Triassic	242.45	4.39
96	197	Triassic	Middle Triassic	242.43	3.99
97	47	Triassic	Middle Triassic	242.3	0.664
98	291	Triassic	Middle Triassic	242.1	0.582
99	239	Triassic	Middle Triassic	241.59	1.41
100	30	Triassic	Middle Triassic	241.49	0.00447
101	184	Triassic	Middle Triassic	241.37	4.99
102	246	Triassic	Middle Triassic	241.31	2.28
103	48	Triassic	Middle Triassic	241.29	13.2
104	50	Triassic	Middle Triassic	241.25	1.84
105	297	Triassic	Middle Triassic	240.97	2.26
106	20	Triassic	Middle Triassic	240.89	0.00115
107	51	Triassic	Middle Triassic	240.21	2.75
108	21	Triassic	Middle Triassic	239.39	2.09
109	143	Triassic	Middle Triassic	239.08	0.594

## Sheet: Fig. 2b
Age	Epoch	mean	median	sd	X0	X25	X50	X75	X100	N	se	ci95	Boots
285	Cisuralian	18.5028	18.502	0.294443	17.583	18.3325	18.502	18.6943	19.1222	100	0.0294443	0.0584238	18.2112
285	Cisuralian	18.5028	18.502	0.294443	17.583	18.3325	18.502	18.6943	19.1222	100	0.0294443	0.0584238	18.7332
285	Cisuralian	18.5028	18.502	0.294443	17.583	18.3325	18.502	18.6943	19.1222	100	0.0294443	0.0584238	18.824
285	Cisuralian	18.5028	18.502	0.294443	17.583	18.3325	18.502	18.6943	19.1222	100	0.0294443	0.0584238	18.5207
285	Cisuralian	18.5028	18.502	0.294443	17.583	18.3325	18.502	18.6943	19.1222	100	0.0294443	0.0584238	18.2344
285	Cisuralian	18.5028	18.502	0.294443	17.583	18.3325	18.502	18.6943	19.1222	100	0.0294443	0.0584238	18.4747
285	Cisuralian	18.5028	18.502	0.294443	17.583	18.3325	18.502	18.6943	19.1222	100	0.0294443	0.0584238	18.412
285	Cisuralian	18.5028	18.502	0.294443	17.583	18.3325	18.502	18.6943	19.1222	100	0.0294443	0.0584238	18.2945
285	Cisuralian	18.5028	18.502	0.294443	17.583	18.3325	18.502	18.6943	19.1222	100	0.0294443	0.0584238	18.3773
285	Cisuralian	18.5028	18.502	0.294443	17.583	18.3325	18.502	18.6943	19.1222	100	0.0294443	0.0584238	18.3926
285	Cisuralian	18.5028	18.502	0.294443	17.583	18.3325	18.502	18.6943	19.1222	100	0.0294443	0.0584238	18.7145
285	Cisuralian	18.5028	18.502	0.294443	17.583	18.3325	18.502	18.6943	19.1222	100	0.0294443	0.0584238	18.533
285	Cisuralian	18.5028	18.502	0.294443	17.583	18.3325	18.502	18.6943	19.1222	100	0.0294443	0.0584238	18.6091
285	Cisuralian	18.5028	18.502	0.294443	17.583	18.3325	18.502	18.6943	19.1222	100	0.0294443	0.0584238	18.9129
285	Cisuralian	18.5028	18.502	0.294443	17.583	18.3325	18.502	18.6943	19.1222	100	0.0294443	0.0584238	18.6156
285	Cisuralian	18.5028	18.502	0.294443	17.583	18.3325	18.502	18.6943	19.1222	100	0.0294443	0.0584238	18.5021
285	Cisuralian	18.5028	18.502	0.294443	17.583	18.3325	18.502	18.6943	19.1222	100	0.0294443	0.0584238	18.8461
285	Cisuralian	18.5028	18.502	0.294443	17.583	18.3325	18.502	18.6943	19.1222	100	0.0294443	0.0584238	18.5335
285	Cisuralian	18.5028	18.502	0.294443	17.583	18.3325	18.502	18.6943	19.1222	100	0.0294443	0.0584238	18.695
285	Cisuralian	18.5028	18.502	0.294443	17.583	18.3325	18.502	18.6943	19.1222	100	0.0294443	0.0584238	18.7448
285	Cisuralian	18.5028	18.502	0.294443	17.583	18.3325	18.502	18.6943	19.1222	100	0.0294443	0.0584238	18.4945
285	Cisuralian	18.5028	18.502	0.294443	17.583	18.3325	18.502	18.6943	19.1222	100	0.0294443	0.0584238	17.583
285	Cisuralian	18.5028	18.502	0.294443	17.583	18.3325	18.502	18.6943	19.1222	100	0.0294443	0.0584238	18.5173
285	Cisuralian	18.5028	18.502	0.294443	17.583	18.3325	18.502	18.6943	19.1222	100	0.0294443	0.0584238	18.9634
285	Cisuralian	18.5028	18.502	0.294443	17.583	18.3325	18.502	18.6943	19.1222	100	0.0294443	0.0584238	18.8084
285	Cisuralian	18.5028	18.502	0.294443	17.583	18.3325	18.502	18.6943	19.1222	100	0.0294443	0.0584238	18.7924
285	Cisuralian	18.5028	18.502	0.294443	17.583	18.3325	18.502	18.6943	19.1222	100	0.0294443	0.0584238	18.5238
285	Cisuralian	18.5028	18.502	0.294443	17.583	18.3325	18.502	18.6943	19.1222	100	0.0294443	0.0584238	18.2695
285	Cisuralian	18.5028	18.502	0.294443	17.583	18.3325	18.502	18.6943	19.1222	100	0.0294443	0.0584238	18.962
285	Cisuralian	18.5028	18.502	0.294443	17.583	18.3325	18.502	18.6943	19.1222	100	0.0294443	0.0584238	17.9835
285	Cisuralian	18.5028	18.502	0.294443	17.583	18.3325	18.502	18.6943	19.1222	100	0.0294443	0.0584238	18.5725
285	Cisuralian	18.5028	18.502	0.294443	17.583	18.3325	18.502	18.6943	19.1222	100	0.0294443	0.0584238	18.4427
285	Cisuralian	18.5028	18.502	0.294443	17.583	18.3325	18.502	18.6943	19.1222	100	0.0294443	0.0584238	18.4071
285	Cisuralian	18.5028	18.502	0.294443	17.583	18.3325	18.502	18.6943	19.1222	100	0.0294443	0.0584238	18.9006
285	Cisuralian	18.5028	18.502	0.294443	17.583	18.3325	18.502	18.6943	19.1222	100	0.0294443	0.0584238	18.6455
285	Cisuralian	18.5028	18.502	0.294443	17.583	18.3325	18.502	18.6943	19.1222	100	0.0294443	0.0584238	18.036
285	Cisuralian	18.5028	18.502	0.294443	17.583	18.3325	18.502	18.6943	19.1222	100	0.0294443	0.0584238	18.0631
285	Cisuralian	18.5028	18.502	0.294443	17.583	18.3325	18.502	18.6943	19.1222	100	0.0294443	0.0584238	18.1307
285	Cisuralian	18.5028	18.502	0.294443	17.583	18.3325	18.502	18.6943	19.1222	100	0.0294443	0.0584238	18.3685
285	Cisuralian	18.5028	18.502	0.294443	17.583	18.3325	18.502	18.6943	19.1222	100	0.0294443	0.0584238	18.2138
285	Cisuralian	18.5028	18.502	0.294443	17.583	18.3325	18.502	18.6943	19.1222	100	0.0294443	0.0584238	18.6225
285	Cisuralian	18.5028	18.502	0.294443	17.583	18.3325	18.502	18.6943	19.1222	100	0.0294443	0.0584238	18.6882
285	Cisuralian	18.5028	18.502	0.294443	17.583	18.3325	18.502	18.6943	19.1222	100	0.0294443	0.0584238	18.3331
285	Cisuralian	18.5028	18.502	0.294443	17.583	18.3325	18.502	18.6943	19.1222	100	0.0294443	0.0584238	18.3307
285	Cisuralian	18.5028	18.502	0.294443	17.583	18.3325	18.502	18.6943	19.1222	100	0.0294443	0.0584238	18.663
285	Cisuralian	18.5028	18.502	0.294443	17.583	18.3325	18.502	18.6943	19.1222	100	0.0294443	0.0584238	18.847
285	Cisuralian	18.5028	18.502	0.294443	17.583	18.3325	18.502	18.6943	19.1222	100	0.0294443	0.0584238	19.0436
285	Cisuralian	18.5028	18.502	0.294443	17.583	18.3325	18.502	18.6943	19.1222	100	0.0294443	0.0584238	18.3015
285	Cisuralian	18.5028	18.502	0.294443	17.583	18.3325	18.502	18.6943	19.1222	100	0.0294443	0.0584238	18.0038
285	Cisuralian	18.5028	18.502	0.294443	17.583	18.3325	18.502	18.6943	19.1222	100	0.0294443	0.0584238	19.0112
285	Cisuralian	18.5028	18.502	0.294443	17.583	18.3325	18.502	18.6943	19.1222	100	0.0294443	0.0584238	18.4934
285	Cisuralian	18.5028	18.502	0.294443	17.583	18.3325	18.502	18.6943	19.1222	100	0.0294443	0.0584238	18.6436
285	Cisuralian	18.5028	18.502	0.294443	17.583	18.3325	18.502	18.6943	19.1222	100	0.0294443	0.0584238	19.0581
285	Cisuralian	18.5028	18.502	0.294443	17.583	18.3325	18.502	18.6943	19.1222	100	0.0294443	0.0584238	17.872
285	Cisuralian	18.5028	18.502	0.294443	17.583	18.3325	18.502	18.6943	19.1222	100	0.0294443	0.0584238	18.3359
285	Cisuralian	18.5028	18.502	0.294443	17.583	18.3325	18.502	18.6943	19.1222	100	0.0294443	0.0584238	18.7549
285	Cisuralian	18.5028	18.502	0.294443	17.583	18.3325	18.502	18.6943	19.1222	100	0.0294443	0.0584238	18.4362
285	Cisuralian	18.5028	18.502	0.294443	17.583	18.3325	18.502	18.6943	19.1222	100	0.0294443	0.0584238	18.2152
285	Cisuralian	18.5028	18.502	0.294443	17.583	18.3325	18.502	18.6943	19.1222	100	0.0294443	0.0584238	18.3738
285	Cisuralian	18.5028	18.502	0.294443	17.583	18.3325	18.502	18.6943	19.1222	100	0.0294443	0.0584238	18.6364
285	Cisuralian	18.5028	18.502	0.294443	17.583	18.3325	18.502	18.6943	19.1222	100	0.0294443	0.0584238	18.3339
285	Cisuralian	18.5028	18.502	0.294443	17.583	18.3325	18.502	18.6943	19.1222	100	0.0294443	0.0584238	18.4591
285	Cisuralian	18.5028	18.502	0.294443	17.583	18.3325	18.502	18.6943	19.1222	100	0.0294443	0.0584238	18.4432
285	Cisuralian	18.5028	18.502	0.294443	17.583	18.3325	18.502	18.6943	19.1222	100	0.0294443	0.0584238	18.6955
285	Cisuralian	18.5028	18.502	0.294443	17.583	18.3325	18.502	18.6943	19.1222	100	0.0294443	0.0584238	18.2907
285	Cisuralian	18.5028	18.502	0.294443	17.583	18.3325	18.502	18.6943	19.1222	100	0.0294443	0.0584238	18.4539
285	Cisuralian	18.5028	18.502	0.294443	17.583	18.3325	18.502	18.6943	19.1222	100	0.0294443	0.0584238	18.97
285	Cisuralian	18.5028	18.502	0.294443	17.583	18.3325	18.502	18.6943	19.1222	100	0.0294443	0.0584238	18.0042
285	Cisuralian	18.5028	18.502	0.294443	17.583	18.3325	18.502	18.6943	19.1222	100	0.0294443	0.0584238	17.8597
285	Cisuralian	18.5028	18.502	0.294443	17.583	18.3325	18.502	18.6943	19.1222	100	0.0294443	0.0584238	18.6086
285	Cisuralian	18.5028	18.502	0.294443	17.583	18.3325	18.502	18.6943	19.1222	100	0.0294443	0.0584238	18.2552
285	Cisuralian	18.5028	18.502	0.294443	17.583	18.3325	18.502	18.6943	19.1222	100	0.0294443	0.0584238	18.3745
285	Cisuralian	18.5028	18.502	0.294443	17.583	18.3325	18.502	18.6943	19.1222	100	0.0294443	0.0584238	18.492
285	Cisuralian	18.5028	18.502	0.294443	17.583	18.3325	18.502	18.6943	19.1222	100	0.0294443	0.0584238	18.6118
285	Cisuralian	18.5028	18.502	0.294443	17.583	18.3325	18.502	18.6943	19.1222	100	0.0294443	0.0584238	18.2812
285	Cisuralian	18.5028	18.502	0.294443	17.583	18.3325	18.502	18.6943	19.1222	100	0.0294443	0.0584238	18.7181
285	Cisuralian	18.5028	18.502	0.294443	17.583	18.3325	18.502	18.6943	19.1222	100	0.0294443	0.0584238	19.1222
285	Cisuralian	18.5028	18.502	0.294443	17.583	18.3325	18.502	18.6943	19.1222	100	0.0294443	0.0584238	18.3529
285	Cisuralian	18.5028	18.502	0.294443	17.583	18.3325	18.502	18.6943	19.1222	100	0.0294443	0.0584238	18.5019
285	Cisuralian	18.5028	18.502	0.294443	17.583	18.3325	18.502	18.6943	19.1222	100	0.0294443	0.0584238	18.5748
285	Cisuralian	18.5028	18.502	0.294443	17.583	18.3325	18.502	18.6943	19.1222	100	0.0294443	0.0584238	18.4792
285	Cisuralian	18.5028	18.502	0.294443	17.583	18.3325	18.502	18.6943	19.1222	100	0.0294443	0.0584238	18.5592
285	Cisuralian	18.5028	18.502	0.294443	17.583	18.3325	18.502	18.6943	19.1222	100	0.0294443	0.0584238	18.3273
285	Cisuralian	18.5028	18.502	0.294443	17.583	18.3325	18.502	18.6943	19.1222	100	0.0294443	0.0584238	18.4089
285	Cisuralian	18.5028	18.502	0.294443	17.583	18.3325	18.502	18.6943	19.1222	100	0.0294443	0.0584238	17.9461
285	Cisuralian	18.5028	18.502	0.294443	17.583	18.3325	18.502	18.6943	19.1222	100	0.0294443	0.0584238	18.6732
285	Cisuralian	18.5028	18.502	0.294443	17.583	18.3325	18.502	18.6943	19.1222	100	0.0294443	0.0584238	18.7614
285	Cisuralian	18.5028	18.502	0.294443	17.583	18.3325	18.502	18.6943	19.1222	100	0.0294443	0.0584238	18.6409
285	Cisuralian	18.5028	18.502	0.294443	17.583	18.3325	18.502	18.6943	19.1222	100	0.0294443	0.0584238	18.5844
285	Cisuralian	18.5028	18.502	0.294443	17.583	18.3325	18.502	18.6943	19.1222	100	0.0294443	0.0584238	17.9298
285	Cisuralian	18.5028	18.502	0.294443	17.583	18.3325	18.502	18.6943	19.1222	100	0.0294443	0.0584238	18.678
285	Cisuralian	18.5028	18.502	0.294443	17.583	18.3325	18.502	18.6943	19.1222	100	0.0294443	0.0584238	18.4362
285	Cisuralian	18.5028	18.502	0.294443	17.583	18.3325	18.502	18.6943	19.1222	100	0.0294443	0.0584238	18.1944
285	Cisuralian	18.5028	18.502	0.294443	17.583	18.3325	18.502	18.6943	19.1222	100	0.0294443	0.0584238	18.3229
285	Cisuralian	18.5028	18.502	0.294443	17.583	18.3325	18.502	18.6943	19.1222	100	0.0294443	0.0584238	18.6092
285	Cisuralian	18.5028	18.502	0.294443	17.583	18.3325	18.502	18.6943	19.1222	100	0.0294443	0.0584238	18.694
285	Cisuralian	18.5028	18.502	0.294443	17.583	18.3325	18.502	18.6943	19.1222	100	0.0294443	0.0584238	19.0321
285	Cisuralian	18.5028	18.502	0.294443	17.583	18.3325	18.502	18.6943	19.1222	100	0.0294443	0.0584238	18.7226
285	Cisuralian	18.5028	18.502	0.294443	17.583	18.3325	18.502	18.6943	19.1222	100	0.0294443	0.0584238	18.8738
285	Cisuralian	18.5028	18.502	0.294443	17.583	18.3325	18.502	18.6943	19.1222	100	0.0294443	0.0584238	18.4797
266	Guadalupian	17.2572	17.584	0.906629	13.9079	16.7283	17.584	17.9615	18.8509	100	0.0906629	0.179895	16.4703
266	Guadalupian	17.2572	17.584	0.906629	13.9079	16.7283	17.584	17.9615	18.8509	100	0.0906629	0.179895	15.4892
266	Guadalupian	17.2572	17.584	0.906629	13.9079	16.7283	17.584	17.9615	18.8509	100	0.0906629	0.179895	17.8649
266	Guadalupian	17.2572	17.584	0.906629	13.9079	16.7283	17.584	17.9615	18.8509	100	0.0906629	0.179895	16.9168
266	Guadalupian	17.2572	17.584	0.906629	13.9079	16.7283	17.584	17.9615	18.8509	100	0.0906629	0.179895	16.0156
266	Guadalupian	17.2572	17.584	0.906629	13.9079	16.7283	17.584	17.9615	18.8509	100	0.0906629	0.179895	18.3697
266	Guadalupian	17.2572	17.584	0.906629	13.9079	16.7283	17.584	17.9615	18.8509	100	0.0906629	0.179895	17.9947
266	Guadalupian	17.2572	17.584	0.906629	13.9079	16.7283	17.584	17.9615	18.8509	100	0.0906629	0.179895	16.385
266	Guadalupian	17.2572	17.584	0.906629	13.9079	16.7283	17.584	17.9615	18.8509	100	0.0906629	0.179895	14.4163
266	Guadalupian	17.2572	17.584	0.906629	13.9079	16.7283	17.584	17.9615	18.8509	100	0.0906629	0.179895	18.1046
266	Guadalupian	17.2572	17.584	0.906629	13.9079	16.7283	17.584	17.9615	18.8509	100	0.0906629	0.179895	18.3801
266	Guadalupian	17.2572	17.584	0.906629	13.9079	16.7283	17.584	17.9615	18.8509	100	0.0906629	0.179895	16.0219
266	Guadalupian	17.2572	17.584	0.906629	13.9079	16.7283	17.584	17.9615	18.8509	100	0.0906629	0.179895	17.6051
266	Guadalupian	17.2572	17.584	0.906629	13.9079	16.7283	17.584	17.9615	18.8509	100	0.0906629	0.179895	17.6539
266	Guadalupian	17.2572	17.584	0.906629	13.9079	16.7283	17.584	17.9615	18.8509	100	0.0906629	0.179895	15.2358
266	Guadalupian	17.2572	17.584	0.906629	13.9079	16.7283	17.584	17.9615	18.8509	100	0.0906629	0.179895	18.1
266	Guadalupian	17.2572	17.584	0.906629	13.9079	16.7283	17.584	17.9615	18.8509	100	0.0906629	0.179895	16.399
266	Guadalupian	17.2572	17.584	0.906629	13.9079	16.7283	17.584	17.9615	18.8509	100	0.0906629	0.179895	17.2575
266	Guadalupian	17.2572	17.584	0.906629	13.9079	16.7283	17.584	17.9615	18.8509	100	0.0906629	0.179895	17.6366
266	Guadalupian	17.2572	17.584	0.906629	13.9079	16.7283	17.584	17.9615	18.8509	100	0.0906629	0.179895	17.7388
266	Guadalupian	17.2572	17.584	0.906629	13.9079	16.7283	17.584	17.9615	18.8509	100	0.0906629	0.179895	17.9777
266	Guadalupian	17.2572	17.584	0.906629	13.9079	16.7283	17.584	17.9615	18.8509	100	0.0906629	0.179895	18.0128
266	Guadalupian	17.2572	17.584	0.906629	13.9079	16.7283	17.584	17.9615	18.8509	100	0.0906629	0.179895	18.359
266	Guadalupian	17.2572	17.584	0.906629	13.9079	16.7283	17.584	17.9615	18.8509	100	0.0906629	0.179895	18.0903
266	Guadalupian	17.2572	17.584	0.906629	13.9079	16.7283	17.584	17.9615	18.8509	100	0.0906629	0.179895	17.6106
266	Guadalupian	17.2572	17.584	0.906629	13.9079	16.7283	17.584	17.9615	18.8509	100	0.0906629	0.179895	17.6488
266	Guadalupian	17.2572	17.584	0.906629	13.9079	16.7283	17.584	17.9615	18.8509	100	0.0906629	0.179895	16.2348
266	Guadalupian	17.2572	17.584	0.906629	13.9079	16.7283	17.584	17.9615	18.8509	100	0.0906629	0.179895	18.5609
266	Guadalupian	17.2572	17.584	0.906629	13.9079	16.7283	17.584	17.9615	18.8509	100	0.0906629	0.179895	17.6131
266	Guadalupian	17.2572	17.584	0.906629	13.9079	16.7283	17.584	17.9615	18.8509	100	0.0906629	0.179895	16.737
266	Guadalupian	17.2572	17.584	0.906629	13.9079	16.7283	17.584	17.9615	18.8509	100	0.0906629	0.179895	17.757
266	Guadalupian	17.2572	17.584	0.906629	13.9079	16.7283	17.584	17.9615	18.8509	100	0.0906629	0.179895	17.0781
266	Guadalupian	17.2572	17.584	0.906629	13.9079	16.7283	17.584	17.9615	18.8509	100	0.0906629	0.179895	17.6353
266	Guadalupian	17.2572	17.584	0.906629	13.9079	16.7283	17.584	17.9615	18.8509	100	0.0906629	0.179895	17.1685
266	Guadalupian	17.2572	17.584	0.906629	13.9079	16.7283	17.584	17.9615	18.8509	100	0.0906629	0.179895	17.6532
266	Guadalupian	17.2572	17.584	0.906629	13.9079	16.7283	17.584	17.9615	18.8509	100	0.0906629	0.179895	16.5286
266	Guadalupian	17.2572	17.584	0.906629	13.9079	16.7283	17.584	17.9615	18.8509	100	0.0906629	0.179895	18.5196
266	Guadalupian	17.2572	17.584	0.906629	13.9079	16.7283	17.584	17.9615	18.8509	100	0.0906629	0.179895	16.8443
266	Guadalupian	17.2572	17.584	0.906629	13.9079	16.7283	17.584	17.9615	18.8509	100	0.0906629	0.179895	16.9954
266	Guadalupian	17.2572	17.584	0.906629	13.9079	16.7283	17.584	17.9615	18.8509	100	0.0906629	0.179895	18.0735
266	Guadalupian	17.2572	17.584	0.906629	13.9079	16.7283	17.584	17.9615	18.8509	100	0.0906629	0.179895	17.7367
266	Guadalupian	17.2572	17.584	0.906629	13.9079	16.7283	17.584	17.9615	18.8509	100	0.0906629	0.179895	17.5439
266	Guadalupian	17.2572	17.584	0.906629	13.9079	16.7283	17.584	17.9615	18.8509	100	0.0906629	0.179895	15.8867
266	Guadalupian	17.2572	17.584	0.906629	13.9079	16.7283	17.584	17.9615	18.8509	100	0.0906629	0.179895	13.9079
266	Guadalupian	17.2572	17.584	0.906629	13.9079	16.7283	17.584	17.9615	18.8509	100	0.0906629	0.179895	18.0728
266	Guadalupian	17.2572	17.584	0.906629	13.9079	16.7283	17.584	17.9615	18.8509	100	0.0906629	0.179895	16.9568
266	Guadalupian	17.2572	17.584	0.906629	13.9079	16.7283	17.584	17.9615	18.8509	100	0.0906629	0.179895	17.5447
266	Guadalupian	17.2572	17.584	0.906629	13.9079	16.7283	17.584	17.9615	18.8509	100	0.0906629	0.179895	16.771
266	Guadalupian	17.2572	17.584	0.906629	13.9079	16.7283	17.584	17.9615	18.8509	100	0.0906629	0.179895	17.8008
266	Guadalupian	17.2572	17.584	0.906629	13.9079	16.7283	17.584	17.9615	18.8509	100	0.0906629	0.179895	16.3633
266	Guadalupian	17.2572	17.584	0.906629	13.9079	16.7283	17.584	17.9615	18.8509	100	0.0906629	0.179895	17.5343
266	Guadalupian	17.2572	17.584	0.906629	13.9079	16.7283	17.584	17.9615	18.8509	100	0.0906629	0.179895	15.6524
266	Guadalupian	17.2572	17.584	0.906629	13.9079	16.7283	17.584	17.9615	18.8509	100	0.0906629	0.179895	16.9788
266	Guadalupian	17.2572	17.584	0.906629	13.9079	16.7283	17.584	17.9615	18.8509	100	0.0906629	0.179895	18.0188
266	Guadalupian	17.2572	17.584	0.906629	13.9079	16.7283	17.584	17.9615	18.8509	100	0.0906629	0.179895	16.3084
266	Guadalupian	17.2572	17.584	0.906629	13.9079	16.7283	17.584	17.9615	18.8509	100	0.0906629	0.179895	16.7021
266	Guadalupian	17.2572	17.584	0.906629	13.9079	16.7283	17.584	17.9615	18.8509	100	0.0906629	0.179895	17.9562
266	Guadalupian	17.2572	17.584	0.906629	13.9079	16.7283	17.584	17.9615	18.8509	100	0.0906629	0.179895	18.8509
266	Guadalupian	17.2572	17.584	0.906629	13.9079	16.7283	17.584	17.9615	18.8509	100	0.0906629	0.179895	16.3136
266	Guadalupian	17.2572	17.584	0.906629	13.9079	16.7283	17.584	17.9615	18.8509	100	0.0906629	0.179895	18.0188
266	Guadalupian	17.2572	17.584	0.906629	13.9079	16.7283	17.584	17.9615	18.8509	100	0.0906629	0.179895	17.288
266	Guadalupian	17.2572	17.584	0.906629	13.9079	16.7283	17.584	17.9615	18.8509	100	0.0906629	0.179895	17.5971
266	Guadalupian	17.2572	17.584	0.906629	13.9079	16.7283	17.584	17.9615	18.8509	100	0.0906629	0.179895	17.5709
266	Guadalupian	17.2572	17.584	0.906629	13.9079	16.7283	17.584	17.9615	18.8509	100	0.0906629	0.179895	17.2167
266	Guadalupian	17.2572	17.584	0.906629	13.9079	16.7283	17.584	17.9615	18.8509	100	0.0906629	0.179895	17.9159
266	Guadalupian	17.2572	17.584	0.906629	13.9079	16.7283	17.584	17.9615	18.8509	100	0.0906629	0.179895	17.6323
266	Guadalupian	17.2572	17.584	0.906629	13.9079	16.7283	17.584	17.9615	18.8509	100	0.0906629	0.179895	15.1428
266	Guadalupian	17.2572	17.584	0.906629	13.9079	16.7283	17.584	17.9615	18.8509	100	0.0906629	0.179895	16.2648
266	Guadalupian	17.2572	17.584	0.906629	13.9079	16.7283	17.584	17.9615	18.8509	100	0.0906629	0.179895	18.0329
266	Guadalupian	17.2572	17.584	0.906629	13.9079	16.7283	17.584	17.9615	18.8509	100	0.0906629	0.179895	17.2327
266	Guadalupian	17.2572	17.584	0.906629	13.9079	16.7283	17.584	17.9615	18.8509	100	0.0906629	0.179895	16.5621
266	Guadalupian	17.2572	17.584	0.906629	13.9079	16.7283	17.584	17.9615	18.8509	100	0.0906629	0.179895	18.0589
266	Guadalupian	17.2572	17.584	0.906629	13.9079	16.7283	17.584	17.9615	18.8509	100	0.0906629	0.179895	17.6232
266	Guadalupian	17.2572	17.584	0.906629	13.9079	16.7283	17.584	17.9615	18.8509	100	0.0906629	0.179895	16.9774
266	Guadalupian	17.2572	17.584	0.906629	13.9079	16.7283	17.584	17.9615	18.8509	100	0.0906629	0.179895	17.0247
266	Guadalupian	17.2572	17.584	0.906629	13.9079	16.7283	17.584	17.9615	18.8509	100	0.0906629	0.179895	17.5581
266	Guadalupian	17.2572	17.584	0.906629	13.9079	16.7283	17.584	17.9615	18.8509	100	0.0906629	0.179895	18.0415
266	Guadalupian	17.2572	17.584	0.906629	13.9079	16.7283	17.584	17.9615	18.8509	100	0.0906629	0.179895	15.7969
266	Guadalupian	17.2572	17.584	0.906629	13.9079	16.7283	17.584	17.9615	18.8509	100	0.0906629	0.179895	17.1993
266	Guadalupian	17.2572	17.584	0.906629	13.9079	16.7283	17.584	17.9615	18.8509	100	0.0906629	0.179895	15.95
266	Guadalupian	17.2572	17.584	0.906629	13.9079	16.7283	17.584	17.9615	18.8509	100	0.0906629	0.179895	17.7717
266	Guadalupian	17.2572	17.584	0.906629	13.9079	16.7283	17.584	17.9615	18.8509	100	0.0906629	0.179895	17.7127
266	Guadalupian	17.2572	17.584	0.906629	13.9079	16.7283	17.584	17.9615	18.8509	100	0.0906629	0.179895	17.9283
266	Guadalupian	17.2572	17.584	0.906629	13.9079	16.7283	17.584	17.9615	18.8509	100	0.0906629	0.179895	17.6985
266	Guadalupian	17.2572	17.584	0.906629	13.9079	16.7283	17.584	17.9615	18.8509	100	0.0906629	0.179895	18.5062
266	Guadalupian	17.2572	17.584	0.906629	13.9079	16.7283	17.584	17.9615	18.8509	100	0.0906629	0.179895	18.059
266	Guadalupian	17.2572	17.584	0.906629	13.9079	16.7283	17.584	17.9615	18.8509	100	0.0906629	0.179895	18.0174
266	Guadalupian	17.2572	17.584	0.906629	13.9079	16.7283	17.584	17.9615	18.8509	100	0.0906629	0.179895	17.626
266	Guadalupian	17.2572	17.584	0.906629	13.9079	16.7283	17.584	17.9615	18.8509	100	0.0906629	0.179895	17.1454
266	Guadalupian	17.2572	17.584	0.906629	13.9079	16.7283	17.584	17.9615	18.8509	100	0.0906629	0.179895	18.0131
266	Guadalupian	17.2572	17.584	0.906629	13.9079	16.7283	17.584	17.9615	18.8509	100	0.0906629	0.179895	16.5579
266	Guadalupian	17.2572	17.584	0.906629	13.9079	16.7283	17.584	17.9615	18.8509	100	0.0906629	0.179895	17.6432
266	Guadalupian	17.2572	17.584	0.906629	13.9079	16.7283	17.584	17.9615	18.8509	100	0.0906629	0.179895	17.9876
266	Guadalupian	17.2572	17.584	0.906629	13.9079	16.7283	17.584	17.9615	18.8509	100	0.0906629	0.179895	16.4332
266	Guadalupian	17.2572	17.584	0.906629	13.9079	16.7283	17.584	17.9615	18.8509	100	0.0906629	0.179895	17.2665
266	Guadalupian	17.2572	17.584	0.906629	13.9079	16.7283	17.584	17.9615	18.8509	100	0.0906629	0.179895	16.4501
266	Guadalupian	17.2572	17.584	0.906629	13.9079	16.7283	17.584	17.9615	18.8509	100	0.0906629	0.179895	18.0348
266	Guadalupian	17.2572	17.584	0.906629	13.9079	16.7283	17.584	17.9615	18.8509	100	0.0906629	0.179895	17.2798
266	Guadalupian	17.2572	17.584	0.906629	13.9079	16.7283	17.584	17.9615	18.8509	100	0.0906629	0.179895	17.1896
266	Guadalupian	17.2572	17.584	0.906629	13.9079	16.7283	17.584	17.9615	18.8509	100	0.0906629	0.179895	17.6382
255	Lopingian	18.3724	18.4042	0.406627	17.2144	18.1083	18.4042	18.6742	19.1086	100	0.0406627	0.0806837	18.3755
255	Lopingian	18.3724	18.4042	0.406627	17.2144	18.1083	18.4042	18.6742	19.1086	100	0.0406627	0.0806837	18.9904
255	Lopingian	18.3724	18.4042	0.406627	17.2144	18.1083	18.4042	18.6742	19.1086	100	0.0406627	0.0806837	18.2469
255	Lopingian	18.3724	18.4042	0.406627	17.2144	18.1083	18.4042	18.6742	19.1086	100	0.0406627	0.0806837	17.6214
255	Lopingian	18.3724	18.4042	0.406627	17.2144	18.1083	18.4042	18.6742	19.1086	100	0.0406627	0.0806837	18.479
255	Lopingian	18.3724	18.4042	0.406627	17.2144	18.1083	18.4042	18.6742	19.1086	100	0.0406627	0.0806837	18.6395
255	Lopingian	18.3724	18.4042	0.406627	17.2144	18.1083	18.4042	18.6742	19.1086	100	0.0406627	0.0806837	17.9583
255	Lopingian	18.3724	18.4042	0.406627	17.2144	18.1083	18.4042	18.6742	19.1086	100	0.0406627	0.0806837	19.0374
255	Lopingian	18.3724	18.4042	0.406627	17.2144	18.1083	18.4042	18.6742	19.1086	100	0.0406627	0.0806837	18.4644
255	Lopingian	18.3724	18.4042	0.406627	17.2144	18.1083	18.4042	18.6742	19.1086	100	0.0406627	0.0806837	18.7127
255	Lopingian	18.3724	18.4042	0.406627	17.2144	18.1083	18.4042	18.6742	19.1086	100	0.0406627	0.0806837	18.7851
255	Lopingian	18.3724	18.4042	0.406627	17.2144	18.1083	18.4042	18.6742	19.1086	100	0.0406627	0.0806837	18.7199
255	Lopingian	18.3724	18.4042	0.406627	17.2144	18.1083	18.4042	18.6742	19.1086	100	0.0406627	0.0806837	18.6096
255	Lopingian	18.3724	18.4042	0.406627	17.2144	18.1083	18.4042	18.6742	19.1086	100	0.0406627	0.0806837	17.525
255	Lopingian	18.3724	18.4042	0.406627	17.2144	18.1083	18.4042	18.6742	19.1086	100	0.0406627	0.0806837	17.7231
255	Lopingian	18.3724	18.4042	0.406627	17.2144	18.1083	18.4042	18.6742	19.1086	100	0.0406627	0.0806837	18.9735
255	Lopingian	18.3724	18.4042	0.406627	17.2144	18.1083	18.4042	18.6742	19.1086	100	0.0406627	0.0806837	18.4762
255	Lopingian	18.3724	18.4042	0.406627	17.2144	18.1083	18.4042	18.6742	19.1086	100	0.0406627	0.0806837	18.8983
255	Lopingian	18.3724	18.4042	0.406627	17.2144	18.1083	18.4042	18.6742	19.1086	100	0.0406627	0.0806837	19.0365
255	Lopingian	18.3724	18.4042	0.406627	17.2144	18.1083	18.4042	18.6742	19.1086	100	0.0406627	0.0806837	18.8454
255	Lopingian	18.3724	18.4042	0.406627	17.2144	18.1083	18.4042	18.6742	19.1086	100	0.0406627	0.0806837	17.6472
255	Lopingian	18.3724	18.4042	0.406627	17.2144	18.1083	18.4042	18.6742	19.1086	100	0.0406627	0.0806837	17.9413
255	Lopingian	18.3724	18.4042	0.406627	17.2144	18.1083	18.4042	18.6742	19.1086	100	0.0406627	0.0806837	17.9474
255	Lopingian	18.3724	18.4042	0.406627	17.2144	18.1083	18.4042	18.6742	19.1086	100	0.0406627	0.0806837	17.9849
255	Lopingian	18.3724	18.4042	0.406627	17.2144	18.1083	18.4042	18.6742	19.1086	100	0.0406627	0.0806837	18.3462
255	Lopingian	18.3724	18.4042	0.406627	17.2144	18.1083	18.4042	18.6742	19.1086	100	0.0406627	0.0806837	18.7875
255	Lopingian	18.3724	18.4042	0.406627	17.2144	18.1083	18.4042	18.6742	19.1086	100	0.0406627	0.0806837	18.1797
255	Lopingian	18.3724	18.4042	0.406627	17.2144	18.1083	18.4042	18.6742	19.1086	100	0.0406627	0.0806837	18.797
255	Lopingian	18.3724	18.4042	0.406627	17.2144	18.1083	18.4042	18.6742	19.1086	100	0.0406627	0.0806837	17.9632
255	Lopingian	18.3724	18.4042	0.406627	17.2144	18.1083	18.4042	18.6742	19.1086	100	0.0406627	0.0806837	18.2017
255	Lopingian	18.3724	18.4042	0.406627	17.2144	18.1083	18.4042	18.6742	19.1086	100	0.0406627	0.0806837	18.2442
255	Lopingian	18.3724	18.4042	0.406627	17.2144	18.1083	18.4042	18.6742	19.1086	100	0.0406627	0.0806837	18.8111
255	Lopingian	18.3724	18.4042	0.406627	17.2144	18.1083	18.4042	18.6742	19.1086	100	0.0406627	0.0806837	18.5726
255	Lopingian	18.3724	18.4042	0.406627	17.2144	18.1083	18.4042	18.6742	19.1086	100	0.0406627	0.0806837	18.3906
255	Lopingian	18.3724	18.4042	0.406627	17.2144	18.1083	18.4042	18.6742	19.1086	100	0.0406627	0.0806837	18.8834
255	Lopingian	18.3724	18.4042	0.406627	17.2144	18.1083	18.4042	18.6742	19.1086	100	0.0406627	0.0806837	18.6782
255	Lopingian	18.3724	18.4042	0.406627	17.2144	18.1083	18.4042	18.6742	19.1086	100	0.0406627	0.0806837	18.2174
255	Lopingian	18.3724	18.4042	0.406627	17.2144	18.1083	18.4042	18.6742	19.1086	100	0.0406627	0.0806837	18.6559
255	Lopingian	18.3724	18.4042	0.406627	17.2144	18.1083	18.4042	18.6742	19.1086	100	0.0406627	0.0806837	17.9719
255	Lopingian	18.3724	18.4042	0.406627	17.2144	18.1083	18.4042	18.6742	19.1086	100	0.0406627	0.0806837	18.8513
255	Lopingian	18.3724	18.4042	0.406627	17.2144	18.1083	18.4042	18.6742	19.1086	100	0.0406627	0.0806837	18.0315
255	Lopingian	18.3724	18.4042	0.406627	17.2144	18.1083	18.4042	18.6742	19.1086	100	0.0406627	0.0806837	18.4894
255	Lopingian	18.3724	18.4042	0.406627	17.2144	18.1083	18.4042	18.6742	19.1086	100	0.0406627	0.0806837	18.1235
255	Lopingian	18.3724	18.4042	0.406627	17.2144	18.1083	18.4042	18.6742	19.1086	100	0.0406627	0.0806837	18.5624
255	Lopingian	18.3724	18.4042	0.406627	17.2144	18.1083	18.4042	18.6742	19.1086	100	0.0406627	0.0806837	18.5931
255	Lopingian	18.3724	18.4042	0.406627	17.2144	18.1083	18.4042	18.6742	19.1086	100	0.0406627	0.0806837	18.4537
255	Lopingian	18.3724	18.4042	0.406627	17.2144	18.1083	18.4042	18.6742	19.1086	100	0.0406627	0.0806837	19.0255
255	Lopingian	18.3724	18.4042	0.406627	17.2144	18.1083	18.4042	18.6742	19.1086	100	0.0406627	0.0806837	17.2144
255	Lopingian	18.3724	18.4042	0.406627	17.2144	18.1083	18.4042	18.6742	19.1086	100	0.0406627	0.0806837	18.4851
255	Lopingian	18.3724	18.4042	0.406627	17.2144	18.1083	18.4042	18.6742	19.1086	100	0.0406627	0.0806837	18.0581
255	Lopingian	18.3724	18.4042	0.406627	17.2144	18.1083	18.4042	18.6742	19.1086	100	0.0406627	0.0806837	19.0981
255	Lopingian	18.3724	18.4042	0.406627	17.2144	18.1083	18.4042	18.6742	19.1086	100	0.0406627	0.0806837	18.391
255	Lopingian	18.3724	18.4042	0.406627	17.2144	18.1083	18.4042	18.6742	19.1086	100	0.0406627	0.0806837	18.4797
255	Lopingian	18.3724	18.4042	0.406627	17.2144	18.1083	18.4042	18.6742	19.1086	100	0.0406627	0.0806837	18.4688
255	Lopingian	18.3724	18.4042	0.406627	17.2144	18.1083	18.4042	18.6742	19.1086	100	0.0406627	0.0806837	18.6772
255	Lopingian	18.3724	18.4042	0.406627	17.2144	18.1083	18.4042	18.6742	19.1086	100	0.0406627	0.0806837	17.8124
255	Lopingian	18.3724	18.4042	0.406627	17.2144	18.1083	18.4042	18.6742	19.1086	100	0.0406627	0.0806837	18.3703
255	Lopingian	18.3724	18.4042	0.406627	17.2144	18.1083	18.4042	18.6742	19.1086	100	0.0406627	0.0806837	17.7433
255	Lopingian	18.3724	18.4042	0.406627	17.2144	18.1083	18.4042	18.6742	19.1086	100	0.0406627	0.0806837	18.4498
255	Lopingian	18.3724	18.4042	0.406627	17.2144	18.1083	18.4042	18.6742	19.1086	100	0.0406627	0.0806837	18.4122
255	Lopingian	18.3724	18.4042	0.406627	17.2144	18.1083	18.4042	18.6742	19.1086	100	0.0406627	0.0806837	17.6881
255	Lopingian	18.3724	18.4042	0.406627	17.2144	18.1083	18.4042	18.6742	19.1086	100	0.0406627	0.0806837	18.4339
255	Lopingian	18.3724	18.4042	0.406627	17.2144	18.1083	18.4042	18.6742	19.1086	100	0.0406627	0.0806837	18.3229
255	Lopingian	18.3724	18.4042	0.406627	17.2144	18.1083	18.4042	18.6742	19.1086	100	0.0406627	0.0806837	18.7422
255	Lopingian	18.3724	18.4042	0.406627	17.2144	18.1083	18.4042	18.6742	19.1086	100	0.0406627	0.0806837	18.1287
255	Lopingian	18.3724	18.4042	0.406627	17.2144	18.1083	18.4042	18.6742	19.1086	100	0.0406627	0.0806837	18.6915
255	Lopingian	18.3724	18.4042	0.406627	17.2144	18.1083	18.4042	18.6742	19.1086	100	0.0406627	0.0806837	18.0351
255	Lopingian	18.3724	18.4042	0.406627	17.2144	18.1083	18.4042	18.6742	19.1086	100	0.0406627	0.0806837	18.7709
255	Lopingian	18.3724	18.4042	0.406627	17.2144	18.1083	18.4042	18.6742	19.1086	100	0.0406627	0.0806837	18.115
255	Lopingian	18.3724	18.4042	0.406627	17.2144	18.1083	18.4042	18.6742	19.1086	100	0.0406627	0.0806837	18.2659
255	Lopingian	18.3724	18.4042	0.406627	17.2144	18.1083	18.4042	18.6742	19.1086	100	0.0406627	0.0806837	17.9063
255	Lopingian	18.3724	18.4042	0.406627	17.2144	18.1083	18.4042	18.6742	19.1086	100	0.0406627	0.0806837	18.4576
255	Lopingian	18.3724	18.4042	0.406627	17.2144	18.1083	18.4042	18.6742	19.1086	100	0.0406627	0.0806837	18.384
255	Lopingian	18.3724	18.4042	0.406627	17.2144	18.1083	18.4042	18.6742	19.1086	100	0.0406627	0.0806837	18.4747
255	Lopingian	18.3724	18.4042	0.406627	17.2144	18.1083	18.4042	18.6742	19.1086	100	0.0406627	0.0806837	18.356
255	Lopingian	18.3724	18.4042	0.406627	17.2144	18.1083	18.4042	18.6742	19.1086	100	0.0406627	0.0806837	18.7907
255	Lopingian	18.3724	18.4042	0.406627	17.2144	18.1083	18.4042	18.6742	19.1086	100	0.0406627	0.0806837	18.6732
255	Lopingian	18.3724	18.4042	0.406627	17.2144	18.1083	18.4042	18.6742	19.1086	100	0.0406627	0.0806837	18.1836
255	Lopingian	18.3724	18.4042	0.406627	17.2144	18.1083	18.4042	18.6742	19.1086	100	0.0406627	0.0806837	18.5759
255	Lopingian	18.3724	18.4042	0.406627	17.2144	18.1083	18.4042	18.6742	19.1086	100	0.0406627	0.0806837	17.4709
255	Lopingian	18.3724	18.4042	0.406627	17.2144	18.1083	18.4042	18.6742	19.1086	100	0.0406627	0.0806837	17.9973
255	Lopingian	18.3724	18.4042	0.406627	17.2144	18.1083	18.4042	18.6742	19.1086	100	0.0406627	0.0806837	18.9889
255	Lopingian	18.3724	18.4042	0.406627	17.2144	18.1083	18.4042	18.6742	19.1086	100	0.0406627	0.0806837	18.8467
255	Lopingian	18.3724	18.4042	0.406627	17.2144	18.1083	18.4042	18.6742	19.1086	100	0.0406627	0.0806837	18.3962
255	Lopingian	18.3724	18.4042	0.406627	17.2144	18.1083	18.4042	18.6742	19.1086	100	0.0406627	0.0806837	19.1086
255	Lopingian	18.3724	18.4042	0.406627	17.2144	18.1083	18.4042	18.6742	19.1086	100	0.0406627	0.0806837	17.6619
255	Lopingian	18.3724	18.4042	0.406627	17.2144	18.1083	18.4042	18.6742	19.1086	100	0.0406627	0.0806837	18.3082
255	Lopingian	18.3724	18.4042	0.406627	17.2144	18.1083	18.4042	18.6742	19.1086	100	0.0406627	0.0806837	18.2983
255	Lopingian	18.3724	18.4042	0.406627	17.2144	18.1083	18.4042	18.6742	19.1086	100	0.0406627	0.0806837	18.0881
255	Lopingian	18.3724	18.4042	0.406627	17.2144	18.1083	18.4042	18.6742	19.1086	100	0.0406627	0.0806837	18.1748
255	Lopingian	18.3724	18.4042	0.406627	17.2144	18.1083	18.4042	18.6742	19.1086	100	0.0406627	0.0806837	18.6196
255	Lopingian	18.3724	18.4042	0.406627	17.2144	18.1083	18.4042	18.6742	19.1086	100	0.0406627	0.0806837	17.9823
255	Lopingian	18.3724	18.4042	0.406627	17.2144	18.1083	18.4042	18.6742	19.1086	100	0.0406627	0.0806837	17.628
255	Lopingian	18.3724	18.4042	0.406627	17.2144	18.1083	18.4042	18.6742	19.1086	100	0.0406627	0.0806837	18.5223
255	Lopingian	18.3724	18.4042	0.406627	17.2144	18.1083	18.4042	18.6742	19.1086	100	0.0406627	0.0806837	18.3148
255	Lopingian	18.3724	18.4042	0.406627	17.2144	18.1083	18.4042	18.6742	19.1086	100	0.0406627	0.0806837	18.2211
255	Lopingian	18.3724	18.4042	0.406627	17.2144	18.1083	18.4042	18.6742	19.1086	100	0.0406627	0.0806837	18.5516
255	Lopingian	18.3724	18.4042	0.406627	17.2144	18.1083	18.4042	18.6742	19.1086	100	0.0406627	0.0806837	18.6683
255	Lopingian	18.3724	18.4042	0.406627	17.2144	18.1083	18.4042	18.6742	19.1086	100	0.0406627	0.0806837	17.972
255	Lopingian	18.3724	18.4042	0.406627	17.2144	18.1083	18.4042	18.6742	19.1086	100	0.0406627	0.0806837	18.2896
249	Early Triassic	17.6569	17.8921	0.874559	13.8434	17.1213	17.8921	18.2022	19.3199	100	0.0874559	0.173531	18.0329
249	Early Triassic	17.6569	17.8921	0.874559	13.8434	17.1213	17.8921	18.2022	19.3199	100	0.0874559	0.173531	17.9591
249	Early Triassic	17.6569	17.8921	0.874559	13.8434	17.1213	17.8921	18.2022	19.3199	100	0.0874559	0.173531	16.3887
249	Early Triassic	17.6569	17.8921	0.874559	13.8434	17.1213	17.8921	18.2022	19.3199	100	0.0874559	0.173531	17.9462
249	Early Triassic	17.6569	17.8921	0.874559	13.8434	17.1213	17.8921	18.2022	19.3199	100	0.0874559	0.173531	18.0809
249	Early Triassic	17.6569	17.8921	0.874559	13.8434	17.1213	17.8921	18.2022	19.3199	100	0.0874559	0.173531	17.906
249	Early Triassic	17.6569	17.8921	0.874559	13.8434	17.1213	17.8921	18.2022	19.3199	100	0.0874559	0.173531	17.7452
249	Early Triassic	17.6569	17.8921	0.874559	13.8434	17.1213	17.8921	18.2022	19.3199	100	0.0874559	0.173531	17.1311
249	Early Triassic	17.6569	17.8921	0.874559	13.8434	17.1213	17.8921	18.2022	19.3199	100	0.0874559	0.173531	18.8885
249	Early Triassic	17.6569	17.8921	0.874559	13.8434	17.1213	17.8921	18.2022	19.3199	100	0.0874559	0.173531	16.7388
249	Early Triassic	17.6569	17.8921	0.874559	13.8434	17.1213	17.8921	18.2022	19.3199	100	0.0874559	0.173531	18.4334
249	Early Triassic	17.6569	17.8921	0.874559	13.8434	17.1213	17.8921	18.2022	19.3199	100	0.0874559	0.173531	18.5795
249	Early Triassic	17.6569	17.8921	0.874559	13.8434	17.1213	17.8921	18.2022	19.3199	100	0.0874559	0.173531	17.4411
249	Early Triassic	17.6569	17.8921	0.874559	13.8434	17.1213	17.8921	18.2022	19.3199	100	0.0874559	0.173531	17.8704
249	Early Triassic	17.6569	17.8921	0.874559	13.8434	17.1213	17.8921	18.2022	19.3199	100	0.0874559	0.173531	17.9124
249	Early Triassic	17.6569	17.8921	0.874559	13.8434	17.1213	17.8921	18.2022	19.3199	100	0.0874559	0.173531	15.4948
249	Early Triassic	17.6569	17.8921	0.874559	13.8434	17.1213	17.8921	18.2022	19.3199	100	0.0874559	0.173531	17.9321
249	Early Triassic	17.6569	17.8921	0.874559	13.8434	17.1213	17.8921	18.2022	19.3199	100	0.0874559	0.173531	18.171
249	Early Triassic	17.6569	17.8921	0.874559	13.8434	17.1213	17.8921	18.2022	19.3199	100	0.0874559	0.173531	17.3973
249	Early Triassic	17.6569	17.8921	0.874559	13.8434	17.1213	17.8921	18.2022	19.3199	100	0.0874559	0.173531	17.1547
249	Early Triassic	17.6569	17.8921	0.874559	13.8434	17.1213	17.8921	18.2022	19.3199	100	0.0874559	0.173531	13.8434
249	Early Triassic	17.6569	17.8921	0.874559	13.8434	17.1213	17.8921	18.2022	19.3199	100	0.0874559	0.173531	16.491
249	Early Triassic	17.6569	17.8921	0.874559	13.8434	17.1213	17.8921	18.2022	19.3199	100	0.0874559	0.173531	18.6424
249	Early Triassic	17.6569	17.8921	0.874559	13.8434	17.1213	17.8921	18.2022	19.3199	100	0.0874559	0.173531	17.6171
249	Early Triassic	17.6569	17.8921	0.874559	13.8434	17.1213	17.8921	18.2022	19.3199	100	0.0874559	0.173531	17.429
249	Early Triassic	17.6569	17.8921	0.874559	13.8434	17.1213	17.8921	18.2022	19.3199	100	0.0874559	0.173531	16.6253
249	Early Triassic	17.6569	17.8921	0.874559	13.8434	17.1213	17.8921	18.2022	19.3199	100	0.0874559	0.173531	19.3199
249	Early Triassic	17.6569	17.8921	0.874559	13.8434	17.1213	17.8921	18.2022	19.3199	100	0.0874559	0.173531	17.9778
249	Early Triassic	17.6569	17.8921	0.874559	13.8434	17.1213	17.8921	18.2022	19.3199	100	0.0874559	0.173531	16.5245
249	Early Triassic	17.6569	17.8921	0.874559	13.8434	17.1213	17.8921	18.2022	19.3199	100	0.0874559	0.173531	17.8765
249	Early Triassic	17.6569	17.8921	0.874559	13.8434	17.1213	17.8921	18.2022	19.3199	100	0.0874559	0.173531	15.624
249	Early Triassic	17.6569	17.8921	0.874559	13.8434	17.1213	17.8921	18.2022	19.3199	100	0.0874559	0.173531	18.1271
249	Early Triassic	17.6569	17.8921	0.874559	13.8434	17.1213	17.8921	18.2022	19.3199	100	0.0874559	0.173531	18.5416
249	Early Triassic	17.6569	17.8921	0.874559	13.8434	17.1213	17.8921	18.2022	19.3199	100	0.0874559	0.173531	16.7622
249	Early Triassic	17.6569	17.8921	0.874559	13.8434	17.1213	17.8921	18.2022	19.3199	100	0.0874559	0.173531	18.6142
249	Early Triassic	17.6569	17.8921	0.874559	13.8434	17.1213	17.8921	18.2022	19.3199	100	0.0874559	0.173531	18.1324
249	Early Triassic	17.6569	17.8921	0.874559	13.8434	17.1213	17.8921	18.2022	19.3199	100	0.0874559	0.173531	18.7463
249	Early Triassic	17.6569	17.8921	0.874559	13.8434	17.1213	17.8921	18.2022	19.3199	100	0.0874559	0.173531	17.0556
249	Early Triassic	17.6569	17.8921	0.874559	13.8434	17.1213	17.8921	18.2022	19.3199	100	0.0874559	0.173531	18.5812
249	Early Triassic	17.6569	17.8921	0.874559	13.8434	17.1213	17.8921	18.2022	19.3199	100	0.0874559	0.173531	16.961
249	Early Triassic	17.6569	17.8921	0.874559	13.8434	17.1213	17.8921	18.2022	19.3199	100	0.0874559	0.173531	17.5094
249	Early Triassic	17.6569	17.8921	0.874559	13.8434	17.1213	17.8921	18.2022	19.3199	100	0.0874559	0.173531	17.9657
249	Early Triassic	17.6569	17.8921	0.874559	13.8434	17.1213	17.8921	18.2022	19.3199	100	0.0874559	0.173531	18.4215
249	Early Triassic	17.6569	17.8921	0.874559	13.8434	17.1213	17.8921	18.2022	19.3199	100	0.0874559	0.173531	18.5641
249	Early Triassic	17.6569	17.8921	0.874559	13.8434	17.1213	17.8921	18.2022	19.3199	100	0.0874559	0.173531	17.0055
249	Early Triassic	17.6569	17.8921	0.874559	13.8434	17.1213	17.8921	18.2022	19.3199	100	0.0874559	0.173531	17.2629
249	Early Triassic	17.6569	17.8921	0.874559	13.8434	17.1213	17.8921	18.2022	19.3199	100	0.0874559	0.173531	17.5119
249	Early Triassic	17.6569	17.8921	0.874559	13.8434	17.1213	17.8921	18.2022	19.3199	100	0.0874559	0.173531	17.4961
249	Early Triassic	17.6569	17.8921	0.874559	13.8434	17.1213	17.8921	18.2022	19.3199	100	0.0874559	0.173531	18.0073
249	Early Triassic	17.6569	17.8921	0.874559	13.8434	17.1213	17.8921	18.2022	19.3199	100	0.0874559	0.173531	16.764
249	Early Triassic	17.6569	17.8921	0.874559	13.8434	17.1213	17.8921	18.2022	19.3199	100	0.0874559	0.173531	18.2536
249	Early Triassic	17.6569	17.8921	0.874559	13.8434	17.1213	17.8921	18.2022	19.3199	100	0.0874559	0.173531	17.9467
249	Early Triassic	17.6569	17.8921	0.874559	13.8434	17.1213	17.8921	18.2022	19.3199	100	0.0874559	0.173531	18.1902
249	Early Triassic	17.6569	17.8921	0.874559	13.8434	17.1213	17.8921	18.2022	19.3199	100	0.0874559	0.173531	17.887
249	Early Triassic	17.6569	17.8921	0.874559	13.8434	17.1213	17.8921	18.2022	19.3199	100	0.0874559	0.173531	16.9951
249	Early Triassic	17.6569	17.8921	0.874559	13.8434	17.1213	17.8921	18.2022	19.3199	100	0.0874559	0.173531	18.1631
249	Early Triassic	17.6569	17.8921	0.874559	13.8434	17.1213	17.8921	18.2022	19.3199	100	0.0874559	0.173531	18.262
249	Early Triassic	17.6569	17.8921	0.874559	13.8434	17.1213	17.8921	18.2022	19.3199	100	0.0874559	0.173531	17.5732
249	Early Triassic	17.6569	17.8921	0.874559	13.8434	17.1213	17.8921	18.2022	19.3199	100	0.0874559	0.173531	16.7735
249	Early Triassic	17.6569	17.8921	0.874559	13.8434	17.1213	17.8921	18.2022	19.3199	100	0.0874559	0.173531	17.4533
249	Early Triassic	17.6569	17.8921	0.874559	13.8434	17.1213	17.8921	18.2022	19.3199	100	0.0874559	0.173531	16.4803
249	Early Triassic	17.6569	17.8921	0.874559	13.8434	17.1213	17.8921	18.2022	19.3199	100	0.0874559	0.173531	18.534
249	Early Triassic	17.6569	17.8921	0.874559	13.8434	17.1213	17.8921	18.2022	19.3199	100	0.0874559	0.173531	16.7784
249	Early Triassic	17.6569	17.8921	0.874559	13.8434	17.1213	17.8921	18.2022	19.3199	100	0.0874559	0.173531	17.7982
249	Early Triassic	17.6569	17.8921	0.874559	13.8434	17.1213	17.8921	18.2022	19.3199	100	0.0874559	0.173531	18.073
249	Early Triassic	17.6569	17.8921	0.874559	13.8434	17.1213	17.8921	18.2022	19.3199	100	0.0874559	0.173531	18.2277
249	Early Triassic	17.6569	17.8921	0.874559	13.8434	17.1213	17.8921	18.2022	19.3199	100	0.0874559	0.173531	17.876
249	Early Triassic	17.6569	17.8921	0.874559	13.8434	17.1213	17.8921	18.2022	19.3199	100	0.0874559	0.173531	16.1076
249	Early Triassic	17.6569	17.8921	0.874559	13.8434	17.1213	17.8921	18.2022	19.3199	100	0.0874559	0.173531	15.3588
249	Early Triassic	17.6569	17.8921	0.874559	13.8434	17.1213	17.8921	18.2022	19.3199	100	0.0874559	0.173531	18.6198
249	Early Triassic	17.6569	17.8921	0.874559	13.8434	17.1213	17.8921	18.2022	19.3199	100	0.0874559	0.173531	18.6665
249	Early Triassic	17.6569	17.8921	0.874559	13.8434	17.1213	17.8921	18.2022	19.3199	100	0.0874559	0.173531	17.2767
249	Early Triassic	17.6569	17.8921	0.874559	13.8434	17.1213	17.8921	18.2022	19.3199	100	0.0874559	0.173531	17.5993
249	Early Triassic	17.6569	17.8921	0.874559	13.8434	17.1213	17.8921	18.2022	19.3199	100	0.0874559	0.173531	16.9607
249	Early Triassic	17.6569	17.8921	0.874559	13.8434	17.1213	17.8921	18.2022	19.3199	100	0.0874559	0.173531	18.0685
249	Early Triassic	17.6569	17.8921	0.874559	13.8434	17.1213	17.8921	18.2022	19.3199	100	0.0874559	0.173531	17.4808
249	Early Triassic	17.6569	17.8921	0.874559	13.8434	17.1213	17.8921	18.2022	19.3199	100	0.0874559	0.173531	18.0084
249	Early Triassic	17.6569	17.8921	0.874559	13.8434	17.1213	17.8921	18.2022	19.3199	100	0.0874559	0.173531	16.8002
249	Early Triassic	17.6569	17.8921	0.874559	13.8434	17.1213	17.8921	18.2022	19.3199	100	0.0874559	0.173531	18.2723
249	Early Triassic	17.6569	17.8921	0.874559	13.8434	17.1213	17.8921	18.2022	19.3199	100	0.0874559	0.173531	18.473
249	Early Triassic	17.6569	17.8921	0.874559	13.8434	17.1213	17.8921	18.2022	19.3199	100	0.0874559	0.173531	17.8231
249	Early Triassic	17.6569	17.8921	0.874559	13.8434	17.1213	17.8921	18.2022	19.3199	100	0.0874559	0.173531	18.5925
249	Early Triassic	17.6569	17.8921	0.874559	13.8434	17.1213	17.8921	18.2022	19.3199	100	0.0874559	0.173531	18.0911
249	Early Triassic	17.6569	17.8921	0.874559	13.8434	17.1213	17.8921	18.2022	19.3199	100	0.0874559	0.173531	17.0916
249	Early Triassic	17.6569	17.8921	0.874559	13.8434	17.1213	17.8921	18.2022	19.3199	100	0.0874559	0.173531	18.9422
249	Early Triassic	17.6569	17.8921	0.874559	13.8434	17.1213	17.8921	18.2022	19.3199	100	0.0874559	0.173531	16.6401
249	Early Triassic	17.6569	17.8921	0.874559	13.8434	17.1213	17.8921	18.2022	19.3199	100	0.0874559	0.173531	18.3137
249	Early Triassic	17.6569	17.8921	0.874559	13.8434	17.1213	17.8921	18.2022	19.3199	100	0.0874559	0.173531	17.4939
249	Early Triassic	17.6569	17.8921	0.874559	13.8434	17.1213	17.8921	18.2022	19.3199	100	0.0874559	0.173531	18.0768
249	Early Triassic	17.6569	17.8921	0.874559	13.8434	17.1213	17.8921	18.2022	19.3199	100	0.0874559	0.173531	17.5279
249	Early Triassic	17.6569	17.8921	0.874559	13.8434	17.1213	17.8921	18.2022	19.3199	100	0.0874559	0.173531	17.8971
249	Early Triassic	17.6569	17.8921	0.874559	13.8434	17.1213	17.8921	18.2022	19.3199	100	0.0874559	0.173531	18.1936
249	Early Triassic	17.6569	17.8921	0.874559	13.8434	17.1213	17.8921	18.2022	19.3199	100	0.0874559	0.173531	18.8611
249	Early Triassic	17.6569	17.8921	0.874559	13.8434	17.1213	17.8921	18.2022	19.3199	100	0.0874559	0.173531	18.4548
249	Early Triassic	17.6569	17.8921	0.874559	13.8434	17.1213	17.8921	18.2022	19.3199	100	0.0874559	0.173531	17.9941
249	Early Triassic	17.6569	17.8921	0.874559	13.8434	17.1213	17.8921	18.2022	19.3199	100	0.0874559	0.173531	17.5312
249	Early Triassic	17.6569	17.8921	0.874559	13.8434	17.1213	17.8921	18.2022	19.3199	100	0.0874559	0.173531	18.6751
249	Early Triassic	17.6569	17.8921	0.874559	13.8434	17.1213	17.8921	18.2022	19.3199	100	0.0874559	0.173531	16.7147
249	Early Triassic	17.6569	17.8921	0.874559	13.8434	17.1213	17.8921	18.2022	19.3199	100	0.0874559	0.173531	16.7001
249	Early Triassic	17.6569	17.8921	0.874559	13.8434	17.1213	17.8921	18.2022	19.3199	100	0.0874559	0.173531	17.9105
242	Middle Triassic	19.1859	19.185	0.210456	18.7095	19.0496	19.185	19.3158	19.5901	100	0.0210456	0.0417591	19.092
242	Middle Triassic	19.1859	19.185	0.210456	18.7095	19.0496	19.185	19.3158	19.5901	100	0.0210456	0.0417591	19.5506
242	Middle Triassic	19.1859	19.185	0.210456	18.7095	19.0496	19.185	19.3158	19.5901	100	0.0210456	0.0417591	19.0105
242	Middle Triassic	19.1859	19.185	0.210456	18.7095	19.0496	19.185	19.3158	19.5901	100	0.0210456	0.0417591	19.3693
242	Middle Triassic	19.1859	19.185	0.210456	18.7095	19.0496	19.185	19.3158	19.5901	100	0.0210456	0.0417591	19.489
242	Middle Triassic	19.1859	19.185	0.210456	18.7095	19.0496	19.185	19.3158	19.5901	100	0.0210456	0.0417591	19.4838
242	Middle Triassic	19.1859	19.185	0.210456	18.7095	19.0496	19.185	19.3158	19.5901	100	0.0210456	0.0417591	19.574
242	Middle Triassic	19.1859	19.185	0.210456	18.7095	19.0496	19.185	19.3158	19.5901	100	0.0210456	0.0417591	18.7758
242	Middle Triassic	19.1859	19.185	0.210456	18.7095	19.0496	19.185	19.3158	19.5901	100	0.0210456	0.0417591	18.9923
242	Middle Triassic	19.1859	19.185	0.210456	18.7095	19.0496	19.185	19.3158	19.5901	100	0.0210456	0.0417591	19.1655
242	Middle Triassic	19.1859	19.185	0.210456	18.7095	19.0496	19.185	19.3158	19.5901	100	0.0210456	0.0417591	19.1014
242	Middle Triassic	19.1859	19.185	0.210456	18.7095	19.0496	19.185	19.3158	19.5901	100	0.0210456	0.0417591	19.2185
242	Middle Triassic	19.1859	19.185	0.210456	18.7095	19.0496	19.185	19.3158	19.5901	100	0.0210456	0.0417591	18.9879
242	Middle Triassic	19.1859	19.185	0.210456	18.7095	19.0496	19.185	19.3158	19.5901	100	0.0210456	0.0417591	18.9526
242	Middle Triassic	19.1859	19.185	0.210456	18.7095	19.0496	19.185	19.3158	19.5901	100	0.0210456	0.0417591	19.3349
242	Middle Triassic	19.1859	19.185	0.210456	18.7095	19.0496	19.185	19.3158	19.5901	100	0.0210456	0.0417591	19.5187
242	Middle Triassic	19.1859	19.185	0.210456	18.7095	19.0496	19.185	19.3158	19.5901	100	0.0210456	0.0417591	19.4494
242	Middle Triassic	19.1859	19.185	0.210456	18.7095	19.0496	19.185	19.3158	19.5901	100	0.0210456	0.0417591	19.5133
242	Middle Triassic	19.1859	19.185	0.210456	18.7095	19.0496	19.185	19.3158	19.5901	100	0.0210456	0.0417591	19.2326
242	Middle Triassic	19.1859	19.185	0.210456	18.7095	19.0496	19.185	19.3158	19.5901	100	0.0210456	0.0417591	19.2875
242	Middle Triassic	19.1859	19.185	0.210456	18.7095	19.0496	19.185	19.3158	19.5901	100	0.0210456	0.0417591	18.7654
242	Middle Triassic	19.1859	19.185	0.210456	18.7095	19.0496	19.185	19.3158	19.5901	100	0.0210456	0.0417591	19.1356
242	Middle Triassic	19.1859	19.185	0.210456	18.7095	19.0496	19.185	19.3158	19.5901	100	0.0210456	0.0417591	19.1825
242	Middle Triassic	19.1859	19.185	0.210456	18.7095	19.0496	19.185	19.3158	19.5901	100	0.0210456	0.0417591	19.5901
242	Middle Triassic	19.1859	19.185	0.210456	18.7095	19.0496	19.185	19.3158	19.5901	100	0.0210456	0.0417591	19.5153
242	Middle Triassic	19.1859	19.185	0.210456	18.7095	19.0496	19.185	19.3158	19.5901	100	0.0210456	0.0417591	19.2062
242	Middle Triassic	19.1859	19.185	0.210456	18.7095	19.0496	19.185	19.3158	19.5901	100	0.0210456	0.0417591	19.2254
242	Middle Triassic	19.1859	19.185	0.210456	18.7095	19.0496	19.185	19.3158	19.5901	100	0.0210456	0.0417591	19.1481
242	Middle Triassic	19.1859	19.185	0.210456	18.7095	19.0496	19.185	19.3158	19.5901	100	0.0210456	0.0417591	19.2727
242	Middle Triassic	19.1859	19.185	0.210456	18.7095	19.0496	19.185	19.3158	19.5901	100	0.0210456	0.0417591	18.9855
242	Middle Triassic	19.1859	19.185	0.210456	18.7095	19.0496	19.185	19.3158	19.5901	100	0.0210456	0.0417591	19.4692
242	Middle Triassic	19.1859	19.185	0.210456	18.7095	19.0496	19.185	19.3158	19.5901	100	0.0210456	0.0417591	19.2435
242	Middle Triassic	19.1859	19.185	0.210456	18.7095	19.0496	19.185	19.3158	19.5901	100	0.0210456	0.0417591	19.2458
242	Middle Triassic	19.1859	19.185	0.210456	18.7095	19.0496	19.185	19.3158	19.5901	100	0.0210456	0.0417591	19.2747
242	Middle Triassic	19.1859	19.185	0.210456	18.7095	19.0496	19.185	19.3158	19.5901	100	0.0210456	0.0417591	19.2716
242	Middle Triassic	19.1859	19.185	0.210456	18.7095	19.0496	19.185	19.3158	19.5901	100	0.0210456	0.0417591	19.2869
242	Middle Triassic	19.1859	19.185	0.210456	18.7095	19.0496	19.185	19.3158	19.5901	100	0.0210456	0.0417591	18.8386
242	Middle Triassic	19.1859	19.185	0.210456	18.7095	19.0496	19.185	19.3158	19.5901	100	0.0210456	0.0417591	18.9033
242	Middle Triassic	19.1859	19.185	0.210456	18.7095	19.0496	19.185	19.3158	19.5901	100	0.0210456	0.0417591	19.1655
242	Middle Triassic	19.1859	19.185	0.210456	18.7095	19.0496	19.185	19.3158	19.5901	100	0.0210456	0.0417591	19.2748
242	Middle Triassic	19.1859	19.185	0.210456	18.7095	19.0496	19.185	19.3158	19.5901	100	0.0210456	0.0417591	19.3401
242	Middle Triassic	19.1859	19.185	0.210456	18.7095	19.0496	19.185	19.3158	19.5901	100	0.0210456	0.0417591	19.4844
242	Middle Triassic	19.1859	19.185	0.210456	18.7095	19.0496	19.185	19.3158	19.5901	100	0.0210456	0.0417591	18.9825
242	Middle Triassic	19.1859	19.185	0.210456	18.7095	19.0496	19.185	19.3158	19.5901	100	0.0210456	0.0417591	19.1682
242	Middle Triassic	19.1859	19.185	0.210456	18.7095	19.0496	19.185	19.3158	19.5901	100	0.0210456	0.0417591	19.1912
242	Middle Triassic	19.1859	19.185	0.210456	18.7095	19.0496	19.185	19.3158	19.5901	100	0.0210456	0.0417591	19.1328
242	Middle Triassic	19.1859	19.185	0.210456	18.7095	19.0496	19.185	19.3158	19.5901	100	0.0210456	0.0417591	19.1092
242	Middle Triassic	19.1859	19.185	0.210456	18.7095	19.0496	19.185	19.3158	19.5901	100	0.0210456	0.0417591	19.2935
242	Middle Triassic	19.1859	19.185	0.210456	18.7095	19.0496	19.185	19.3158	19.5901	100	0.0210456	0.0417591	19.361
242	Middle Triassic	19.1859	19.185	0.210456	18.7095	19.0496	19.185	19.3158	19.5901	100	0.0210456	0.0417591	18.9352
242	Middle Triassic	19.1859	19.185	0.210456	18.7095	19.0496	19.185	19.3158	19.5901	100	0.0210456	0.0417591	19.0071
242	Middle Triassic	19.1859	19.185	0.210456	18.7095	19.0496	19.185	19.3158	19.5901	100	0.0210456	0.0417591	19.39
242	Middle Triassic	19.1859	19.185	0.210456	18.7095	19.0496	19.185	19.3158	19.5901	100	0.0210456	0.0417591	18.7373
242	Middle Triassic	19.1859	19.185	0.210456	18.7095	19.0496	19.185	19.3158	19.5901	100	0.0210456	0.0417591	19.1468
242	Middle Triassic	19.1859	19.185	0.210456	18.7095	19.0496	19.185	19.3158	19.5901	100	0.0210456	0.0417591	18.9922
242	Middle Triassic	19.1859	19.185	0.210456	18.7095	19.0496	19.185	19.3158	19.5901	100	0.0210456	0.0417591	19.2504
242	Middle Triassic	19.1859	19.185	0.210456	18.7095	19.0496	19.185	19.3158	19.5901	100	0.0210456	0.0417591	19.4262
242	Middle Triassic	19.1859	19.185	0.210456	18.7095	19.0496	19.185	19.3158	19.5901	100	0.0210456	0.0417591	19.4518
242	Middle Triassic	19.1859	19.185	0.210456	18.7095	19.0496	19.185	19.3158	19.5901	100	0.0210456	0.0417591	19.1955
242	Middle Triassic	19.1859	19.185	0.210456	18.7095	19.0496	19.185	19.3158	19.5901	100	0.0210456	0.0417591	18.8567
242	Middle Triassic	19.1859	19.185	0.210456	18.7095	19.0496	19.185	19.3158	19.5901	100	0.0210456	0.0417591	19.1785
242	Middle Triassic	19.1859	19.185	0.210456	18.7095	19.0496	19.185	19.3158	19.5901	100	0.0210456	0.0417591	19.2624
242	Middle Triassic	19.1859	19.185	0.210456	18.7095	19.0496	19.185	19.3158	19.5901	100	0.0210456	0.0417591	19.4671
242	Middle Triassic	19.1859	19.185	0.210456	18.7095	19.0496	19.185	19.3158	19.5901	100	0.0210456	0.0417591	19.3967
242	Middle Triassic	19.1859	19.185	0.210456	18.7095	19.0496	19.185	19.3158	19.5901	100	0.0210456	0.0417591	19.3175
242	Middle Triassic	19.1859	19.185	0.210456	18.7095	19.0496	19.185	19.3158	19.5901	100	0.0210456	0.0417591	19.5585
242	Middle Triassic	19.1859	19.185	0.210456	18.7095	19.0496	19.185	19.3158	19.5901	100	0.0210456	0.0417591	19.0002
242	Middle Triassic	19.1859	19.185	0.210456	18.7095	19.0496	19.185	19.3158	19.5901	100	0.0210456	0.0417591	18.8916
242	Middle Triassic	19.1859	19.185	0.210456	18.7095	19.0496	19.185	19.3158	19.5901	100	0.0210456	0.0417591	19.1125
242	Middle Triassic	19.1859	19.185	0.210456	18.7095	19.0496	19.185	19.3158	19.5901	100	0.0210456	0.0417591	19.0729
242	Middle Triassic	19.1859	19.185	0.210456	18.7095	19.0496	19.185	19.3158	19.5901	100	0.0210456	0.0417591	19.099
242	Middle Triassic	19.1859	19.185	0.210456	18.7095	19.0496	19.185	19.3158	19.5901	100	0.0210456	0.0417591	19.3593
242	Middle Triassic	19.1859	19.185	0.210456	18.7095	19.0496	19.185	19.3158	19.5901	100	0.0210456	0.0417591	19.1806
242	Middle Triassic	19.1859	19.185	0.210456	18.7095	19.0496	19.185	19.3158	19.5901	100	0.0210456	0.0417591	19.1874
242	Middle Triassic	19.1859	19.185	0.210456	18.7095	19.0496	19.185	19.3158	19.5901	100	0.0210456	0.0417591	19.2315
242	Middle Triassic	19.1859	19.185	0.210456	18.7095	19.0496	19.185	19.3158	19.5901	100	0.0210456	0.0417591	19.0615
242	Middle Triassic	19.1859	19.185	0.210456	18.7095	19.0496	19.185	19.3158	19.5901	100	0.0210456	0.0417591	19.5183
242	Middle Triassic	19.1859	19.185	0.210456	18.7095	19.0496	19.185	19.3158	19.5901	100	0.0210456	0.0417591	19.0761
242	Middle Triassic	19.1859	19.185	0.210456	18.7095	19.0496	19.185	19.3158	19.5901	100	0.0210456	0.0417591	18.9915
242	Middle Triassic	19.1859	19.185	0.210456	18.7095	19.0496	19.185	19.3158	19.5901	100	0.0210456	0.0417591	19.06
242	Middle Triassic	19.1859	19.185	0.210456	18.7095	19.0496	19.185	19.3158	19.5901	100	0.0210456	0.0417591	18.8853
242	Middle Triassic	19.1859	19.185	0.210456	18.7095	19.0496	19.185	19.3158	19.5901	100	0.0210456	0.0417591	19.1795
242	Middle Triassic	19.1859	19.185	0.210456	18.7095	19.0496	19.185	19.3158	19.5901	100	0.0210456	0.0417591	19.3152
242	Middle Triassic	19.1859	19.185	0.210456	18.7095	19.0496	19.185	19.3158	19.5901	100	0.0210456	0.0417591	19.211
242	Middle Triassic	19.1859	19.185	0.210456	18.7095	19.0496	19.185	19.3158	19.5901	100	0.0210456	0.0417591	19.1088
242	Middle Triassic	19.1859	19.185	0.210456	18.7095	19.0496	19.185	19.3158	19.5901	100	0.0210456	0.0417591	19.0182
242	Middle Triassic	19.1859	19.185	0.210456	18.7095	19.0496	19.185	19.3158	19.5901	100	0.0210456	0.0417591	19.0605
242	Middle Triassic	19.1859	19.185	0.210456	18.7095	19.0496	19.185	19.3158	19.5901	100	0.0210456	0.0417591	19.2654
242	Middle Triassic	19.1859	19.185	0.210456	18.7095	19.0496	19.185	19.3158	19.5901	100	0.0210456	0.0417591	19.2772
242	Middle Triassic	19.1859	19.185	0.210456	18.7095	19.0496	19.185	19.3158	19.5901	100	0.0210456	0.0417591	18.9692
242	Middle Triassic	19.1859	19.185	0.210456	18.7095	19.0496	19.185	19.3158	19.5901	100	0.0210456	0.0417591	18.7904
242	Middle Triassic	19.1859	19.185	0.210456	18.7095	19.0496	19.185	19.3158	19.5901	100	0.0210456	0.0417591	19.0979
242	Middle Triassic	19.1859	19.185	0.210456	18.7095	19.0496	19.185	19.3158	19.5901	100	0.0210456	0.0417591	19.2702
242	Middle Triassic	19.1859	19.185	0.210456	18.7095	19.0496	19.185	19.3158	19.5901	100	0.0210456	0.0417591	19.2377
242	Middle Triassic	19.1859	19.185	0.210456	18.7095	19.0496	19.185	19.3158	19.5901	100	0.0210456	0.0417591	18.7095
242	Middle Triassic	19.1859	19.185	0.210456	18.7095	19.0496	19.185	19.3158	19.5901	100	0.0210456	0.0417591	19.0607
242	Middle Triassic	19.1859	19.185	0.210456	18.7095	19.0496	19.185	19.3158	19.5901	100	0.0210456	0.0417591	19.0127
242	Middle Triassic	19.1859	19.185	0.210456	18.7095	19.0496	19.185	19.3158	19.5901	100	0.0210456	0.0417591	19.5449
242	Middle Triassic	19.1859	19.185	0.210456	18.7095	19.0496	19.185	19.3158	19.5901	100	0.0210456	0.0417591	19.1608
242	Middle Triassic	19.1859	19.185	0.210456	18.7095	19.0496	19.185	19.3158	19.5901	100	0.0210456	0.0417591	18.8408

## Sheet: Fig. 3a
Figure 3a: distribution of phenotypic and molecular rates among lepidosaurs.
n	Unique bipartition from MrBayes time-calibrated analysis with DRA	Period	Epoch	Node_age_median_value	Node_age_midpoint	Rate_group_Morphological_or_Molecular	Evolutionary_rate_median_value
1	201	Jurassic	Early Jurassic	198.85	186	MorphoRate_Median	0.958
2	157	Jurassic	Early Jurassic	198.14	186	MorphoRate_Median	2.26
3	58	Jurassic	Early Jurassic	197.92	186	MorphoRate_Median	0.62
4	62	Jurassic	Early Jurassic	197.29	186	MorphoRate_Median	NA
5	335	Jurassic	Early Jurassic	190.08	186	MorphoRate_Median	1.68
6	180	Jurassic	Early Jurassic	186.57	186	MorphoRate_Median	1.73
7	219	Jurassic	Early Jurassic	186.51	186	MorphoRate_Median	2.75
8	176	Jurassic	Early Jurassic	178.35	186	MorphoRate_Median	4.05
9	188	Jurassic	Early Jurassic	177.97	186	MorphoRate_Median	3.39
10	63	Jurassic	Early Jurassic	176.69	186	MorphoRate_Median	NA
11	329	Jurassic	Early Jurassic	174.96	186	MorphoRate_Median	0.0462
12	254	Jurassic	Early Jurassic	174.07	186	MorphoRate_Median	0.0825
13	226	Jurassic	Early Jurassic	173.96	186	MorphoRate_Median	0.162
14	356	Jurassic	Early Jurassic	173.93	186	MorphoRate_Median	0.0294
15	372	Jurassic	Early Jurassic	171.7	186	MorphoRate_Median	0.691
16	319	Jurassic	Early Jurassic	171.48	186	MorphoRate_Median	0.906
17	367	Jurassic	Early Jurassic	171.09	186	MorphoRate_Median	1.55
18	240	Jurassic	Early Jurassic	170.55	186	MorphoRate_Median	0.656
19	270	Jurassic	Late Jurassic	168.89	157	MorphoRate_Median	17.2
20	313	Jurassic	Late Jurassic	167.22	157	MorphoRate_Median	0.178
21	148	Jurassic	Late Jurassic	166.55	157	MorphoRate_Median	26.6
22	351	Jurassic	Late Jurassic	166.46	157	MorphoRate_Median	0.286
23	268	Jurassic	Late Jurassic	163.87	157	MorphoRate_Median	0.231
24	274	Jurassic	Late Jurassic	163.59	157	MorphoRate_Median	0.3
25	216	Jurassic	Late Jurassic	163.3	157	MorphoRate_Median	0.442
26	56	Jurassic	Late Jurassic	160.5	157	MorphoRate_Median	NA
27	359	Jurassic	Late Jurassic	158	157	MorphoRate_Median	0.442
28	326	Jurassic	Late Jurassic	156.13	157	MorphoRate_Median	0.372
29	255	Jurassic	Late Jurassic	155.76	157	MorphoRate_Median	0.51
30	206	Jurassic	Late Jurassic	154.22	157	MorphoRate_Median	0.57
31	64	Jurassic	Late Jurassic	152.74	157	MorphoRate_Median	1.54
32	314	Jurassic	Late Jurassic	152.69	157	MorphoRate_Median	0.298
33	65	Jurassic	Late Jurassic	152.55	157	MorphoRate_Median	0.847
34	61	Jurassic	Late Jurassic	152.51	157	MorphoRate_Median	1.05
35	103	Jurassic	Late Jurassic	152.42	157	MorphoRate_Median	NA
36	102	Jurassic	Late Jurassic	152.27	157	MorphoRate_Median	0.713
37	301	Jurassic	Late Jurassic	152.12	157	MorphoRate_Median	1.43
38	362	Jurassic	Late Jurassic	151.25	157	MorphoRate_Median	0.389
39	241	Jurassic	Late Jurassic	151.04	157	MorphoRate_Median	0.451
40	322	Jurassic	Late Jurassic	150.96	157	MorphoRate_Median	0.349
41	363	Jurassic	Late Jurassic	150.71	157	MorphoRate_Median	0.448
42	259	Jurassic	Late Jurassic	146.58	157	MorphoRate_Median	0.308
43	267	Cretaceous	Early Cretaceous	144.56	122.5	MorphoRate_Median	0.15
44	358	Cretaceous	Early Cretaceous	142.59	122.5	MorphoRate_Median	0.995
45	94	Cretaceous	Early Cretaceous	142.23	122.5	MorphoRate_Median	0.315
46	212	Cretaceous	Early Cretaceous	140.88	122.5	MorphoRate_Median	3.13
47	368	Cretaceous	Early Cretaceous	140.65	122.5	MorphoRate_Median	0.218
48	345	Cretaceous	Early Cretaceous	138.02	122.5	MorphoRate_Median	0.0946
49	334	Cretaceous	Early Cretaceous	137.36	122.5	MorphoRate_Median	0.252
50	249	Cretaceous	Early Cretaceous	135.99	122.5	MorphoRate_Median	0.203
51	281	Cretaceous	Early Cretaceous	134.86	122.5	MorphoRate_Median	0.448
52	318	Cretaceous	Early Cretaceous	134.44	122.5	MorphoRate_Median	1.26
53	261	Cretaceous	Early Cretaceous	134.4	122.5	MorphoRate_Median	0.547
54	371	Cretaceous	Early Cretaceous	134.2	122.5	MorphoRate_Median	0.233
55	366	Cretaceous	Early Cretaceous	131.98	122.5	MorphoRate_Median	0.254
56	109	Cretaceous	Early Cretaceous	129.5	122.5	MorphoRate_Median	2.76
57	338	Cretaceous	Early Cretaceous	128.78	122.5	MorphoRate_Median	0.151
58	93	Cretaceous	Early Cretaceous	128.18	122.5	MorphoRate_Median	3.89
59	145	Cretaceous	Early Cretaceous	127.53	122.5	MorphoRate_Median	1.5
60	252	Cretaceous	Early Cretaceous	123.01	122.5	MorphoRate_Median	0.1
61	346	Cretaceous	Early Cretaceous	122.37	122.5	MorphoRate_Median	0.233
62	364	Cretaceous	Early Cretaceous	122.34	122.5	MorphoRate_Median	0.0882
63	361	Cretaceous	Early Cretaceous	118.47	122.5	MorphoRate_Median	0.131
64	357	Cretaceous	Early Cretaceous	116.95	122.5	MorphoRate_Median	0.142
65	285	Cretaceous	Early Cretaceous	116.16	122.5	MorphoRate_Median	0.301
66	280	Cretaceous	Early Cretaceous	115.41	122.5	MorphoRate_Median	0.429
67	276	Cretaceous	Early Cretaceous	114.15	122.5	MorphoRate_Median	0.328
68	307	Cretaceous	Early Cretaceous	112.48	122.5	MorphoRate_Median	0.36
69	342	Cretaceous	Early Cretaceous	110.88	122.5	MorphoRate_Median	0.0806
70	258	Cretaceous	Early Cretaceous	110.82	122.5	MorphoRate_Median	0.218
71	339	Cretaceous	Early Cretaceous	110.69	122.5	MorphoRate_Median	3.34
72	317	Cretaceous	Early Cretaceous	110.45	122.5	MorphoRate_Median	0.144
73	146	Cretaceous	Early Cretaceous	109.42	122.5	MorphoRate_Median	0.571
74	248	Cretaceous	Early Cretaceous	108.84	122.5	MorphoRate_Median	0.524
75	330	Cretaceous	Early Cretaceous	108.16	122.5	MorphoRate_Median	0.193
76	365	Cretaceous	Early Cretaceous	107.91	122.5	MorphoRate_Median	0.377
77	360	Cretaceous	Early Cretaceous	106.86	122.5	MorphoRate_Median	0.192
78	347	Cretaceous	Early Cretaceous	106.48	122.5	MorphoRate_Median	0.21
79	315	Cretaceous	Early Cretaceous	104.25	122.5	MorphoRate_Median	0.688
80	353	Cretaceous	Early Cretaceous	103.9	122.5	MorphoRate_Median	1.05
81	230	Cretaceous	Early Cretaceous	103.81	122.5	MorphoRate_Median	0.236
82	289	Cretaceous	Early Cretaceous	103.72	122.5	MorphoRate_Median	0.742
83	278	Cretaceous	Early Cretaceous	103.21	122.5	MorphoRate_Median	0.606
84	108	Cretaceous	Early Cretaceous	102.86	122.5	MorphoRate_Median	0.788
85	198	Cretaceous	Early Cretaceous	102.69	122.5	MorphoRate_Median	0.261
86	169	Cretaceous	Early Cretaceous	102.51	122.5	MorphoRate_Median	0.702
87	101	Cretaceous	Early Cretaceous	102.45	122.5	MorphoRate_Median	0.735
88	355	Cretaceous	Early Cretaceous	102.03	122.5	MorphoRate_Median	0.0817
89	304	Cretaceous	LK1 (Ceno-Sant)	99.6	93.5	MorphoRate_Median	0.251
90	273	Cretaceous	LK1 (Ceno-Sant)	99.3	93.5	MorphoRate_Median	0.866
91	124	Cretaceous	LK1 (Ceno-Sant)	98.88	93.5	MorphoRate_Median	NA
92	121	Cretaceous	LK1 (Ceno-Sant)	98.84	93.5	MorphoRate_Median	1.35
93	321	Cretaceous	LK1 (Ceno-Sant)	98.14	93.5	MorphoRate_Median	0.112
94	343	Cretaceous	LK1 (Ceno-Sant)	96.39	93.5	MorphoRate_Median	0.384
95	352	Cretaceous	LK1 (Ceno-Sant)	95.37	93.5	MorphoRate_Median	0.0932
96	302	Cretaceous	LK1 (Ceno-Sant)	95.25	93.5	MorphoRate_Median	0.346
97	119	Cretaceous	LK1 (Ceno-Sant)	94.77	93.5	MorphoRate_Median	0.981
98	66	Cretaceous	LK1 (Ceno-Sant)	94.74	93.5	MorphoRate_Median	1.44
99	324	Cretaceous	LK1 (Ceno-Sant)	94.29	93.5	MorphoRate_Median	0.0887
100	327	Cretaceous	LK1 (Ceno-Sant)	94.24	93.5	MorphoRate_Median	1.09
101	163	Cretaceous	LK1 (Ceno-Sant)	94.14	93.5	MorphoRate_Median	0.738
102	290	Cretaceous	LK1 (Ceno-Sant)	94.05	93.5	MorphoRate_Median	0.158
103	120	Cretaceous	LK1 (Ceno-Sant)	93.88	93.5	MorphoRate_Median	1.39
104	350	Cretaceous	LK1 (Ceno-Sant)	93.54	93.5	MorphoRate_Median	0.242
105	296	Cretaceous	LK1 (Ceno-Sant)	93.1	93.5	MorphoRate_Median	0.997
106	122	Cretaceous	LK1 (Ceno-Sant)	92.48	93.5	MorphoRate_Median	1.39
107	256	Cretaceous	LK1 (Ceno-Sant)	90.25	93.5	MorphoRate_Median	0.192
108	213	Cretaceous	LK1 (Ceno-Sant)	89.07	93.5	MorphoRate_Median	1.02
109	152	Cretaceous	LK1 (Ceno-Sant)	83.65	93.5	MorphoRate_Median	0.265
110	215	Cretaceous	LK2 (Camp-Maast)	83.57	74.5	MorphoRate_Median	1.64
111	144	Cretaceous	LK2 (Camp-Maast)	83.56	74.5	MorphoRate_Median	3.91
112	204	Cretaceous	LK2 (Camp-Maast)	82.78	74.5	MorphoRate_Median	0.852
113	123	Cretaceous	LK2 (Camp-Maast)	82.49	74.5	MorphoRate_Median	1
114	229	Cretaceous	LK2 (Camp-Maast)	81.73	74.5	MorphoRate_Median	0.943
115	190	Cretaceous	LK2 (Camp-Maast)	81.58	74.5	MorphoRate_Median	0.81
116	72	Cretaceous	LK2 (Camp-Maast)	81.48	74.5	MorphoRate_Median	NA
117	71	Cretaceous	LK2 (Camp-Maast)	81.2	74.5	MorphoRate_Median	NA
118	308	Cretaceous	LK2 (Camp-Maast)	80.35	74.5	MorphoRate_Median	1.07
119	155	Cretaceous	LK2 (Camp-Maast)	79.8	74.5	MorphoRate_Median	0.445
120	95	Cretaceous	LK2 (Camp-Maast)	79.12	74.5	MorphoRate_Median	0.989
121	87	Cretaceous	LK2 (Camp-Maast)	78.92	74.5	MorphoRate_Median	1.34
122	86	Cretaceous	LK2 (Camp-Maast)	78.86	74.5	MorphoRate_Median	1.23
123	331	Cretaceous	LK2 (Camp-Maast)	78.24	74.5	MorphoRate_Median	0.2
124	228	Cretaceous	LK2 (Camp-Maast)	78.2	74.5	MorphoRate_Median	0.581
125	96	Cretaceous	LK2 (Camp-Maast)	77.55	74.5	MorphoRate_Median	2.12
126	214	Cretaceous	LK2 (Camp-Maast)	75.16	74.5	MorphoRate_Median	0.066
127	232	Cretaceous	LK2 (Camp-Maast)	74.48	74.5	MorphoRate_Median	2.86
128	70	Cretaceous	LK2 (Camp-Maast)	74.35	74.5	MorphoRate_Median	3.05
129	73	Cretaceous	LK2 (Camp-Maast)	74.25	74.5	MorphoRate_Median	NA
130	165	Cretaceous	LK2 (Camp-Maast)	73.38	74.5	MorphoRate_Median	2.5
131	104	Cretaceous	LK2 (Camp-Maast)	73.07	74.5	MorphoRate_Median	NA
132	114	Cretaceous	LK2 (Camp-Maast)	72.86	74.5	MorphoRate_Median	NA
133	305	Cretaceous	LK2 (Camp-Maast)	70.76	74.5	MorphoRate_Median	0.0714
134	185	Cretaceous	LK2 (Camp-Maast)	68.02	74.5	MorphoRate_Median	0.37
135	173	Cretaceous	LK2 (Camp-Maast)	67.33	74.5	MorphoRate_Median	0.768
136	205	Paleogene	Paleocene	65.27	61	MorphoRate_Median	0.973
137	369	Paleogene	Paleocene	63.99	61	MorphoRate_Median	0.54
138	153	Paleogene	Paleocene	63.3	61	MorphoRate_Median	1.82
139	159	Paleogene	Paleocene	61.96	61	MorphoRate_Median	0.707
140	202	Paleogene	Paleocene	61.83	61	MorphoRate_Median	0.452
141	171	Paleogene	Paleocene	61.57	61	MorphoRate_Median	0.666
142	223	Paleogene	Paleocene	60.72	61	MorphoRate_Median	0.0268
143	139	Paleogene	Paleocene	58.93	61	MorphoRate_Median	3.29
144	177	Paleogene	Paleocene	58.16	61	MorphoRate_Median	0.478
145	336	Paleogene	Paleocene	57.87	61	MorphoRate_Median	0.917
146	224	Paleogene	Paleocene	57.02	61	MorphoRate_Median	0.0333
147	164	Paleogene	Paleocene	56.21	61	MorphoRate_Median	0.651
148	373	Paleogene	Early Eocene	55.43	45	MorphoRate_Median	0.908
149	142	Paleogene	Early Eocene	54.58	45	MorphoRate_Median	0.0608
150	199	Paleogene	Early Eocene	54.3	45	MorphoRate_Median	0.331
151	170	Paleogene	Early Eocene	53.84	45	MorphoRate_Median	0.492
152	292	Paleogene	Early Eocene	53.77	45	MorphoRate_Median	0.0211
153	151	Paleogene	Early Eocene	53.72	45	MorphoRate_Median	0.988
154	245	Paleogene	Early Eocene	52.72	45	MorphoRate_Median	0.0471
155	207	Paleogene	Early Eocene	52.04	45	MorphoRate_Median	0.117
156	132	Paleogene	Early Eocene	51.71	45	MorphoRate_Median	NA
157	161	Paleogene	Early Eocene	51.04	45	MorphoRate_Median	0.713
158	147	Paleogene	Early Eocene	50.76	45	MorphoRate_Median	0.401
159	211	Paleogene	Early Eocene	50.15	45	MorphoRate_Median	1.03
160	218	Paleogene	Early Eocene	50.15	45	MorphoRate_Median	0.25
161	150	Paleogene	Early Eocene	50.11	45	MorphoRate_Median	0.929
162	208	Paleogene	Early Eocene	49.91	45	MorphoRate_Median	0.781
163	181	Paleogene	Early Eocene	49.41	45	MorphoRate_Median	0.047
164	196	Paleogene	Early Eocene	49.34	45	MorphoRate_Median	0.0252
165	370	Paleogene	Early Eocene	49.22	45	MorphoRate_Median	0.17
166	299	Paleogene	Early Eocene	48.9	45	MorphoRate_Median	1.04
167	140	Paleogene	Early Eocene	48.84	45	MorphoRate_Median	1.68
168	158	Paleogene	Early Eocene	48.8	45	MorphoRate_Median	0.0505
169	236	Paleogene	Early Eocene	48.76	45	MorphoRate_Median	0.0574
170	172	Paleogene	Early Eocene	48.62	45	MorphoRate_Median	1.94
171	154	Paleogene	Early Eocene	47.9	45	MorphoRate_Median	4.99
172	90	Paleogene	Early Eocene	47.64	45	MorphoRate_Median	1.6
173	67	Extant	Extant	0	0.003	MorphoRate_Median	0.329
174	68	Extant	Extant	0	0.003	MorphoRate_Median	0.882
175	69	Extant	Extant	0	0.003	MorphoRate_Median	0.545
176	74	Extant	Extant	0	0.003	MorphoRate_Median	0.382
177	75	Extant	Extant	0	0.003	MorphoRate_Median	0.516
178	76	Extant	Extant	0	0.003	MorphoRate_Median	0.64
179	77	Extant	Extant	0	0.003	MorphoRate_Median	0.421
180	78	Extant	Extant	0	0.003	MorphoRate_Median	0.364
181	79	Extant	Extant	0	0.003	MorphoRate_Median	0.538
182	80	Extant	Extant	0	0.003	MorphoRate_Median	0.477
183	81	Extant	Extant	0	0.003	MorphoRate_Median	0.469
184	82	Extant	Extant	0	0.003	MorphoRate_Median	0.419
185	83	Extant	Extant	0	0.003	MorphoRate_Median	0.672
186	84	Extant	Extant	0	0.003	MorphoRate_Median	0.418
187	85	Extant	Extant	0	0.003	MorphoRate_Median	0.502
188	88	Extant	Extant	0	0.003	MorphoRate_Median	0.427
189	89	Extant	Extant	0	0.003	MorphoRate_Median	0.285
190	91	Extant	Extant	0	0.003	MorphoRate_Median	0.297
191	92	Extant	Extant	0	0.003	MorphoRate_Median	0.35
192	97	Extant	Extant	0	0.003	MorphoRate_Median	0.777
193	98	Extant	Extant	0	0.003	MorphoRate_Median	0.657
194	99	Extant	Extant	0	0.003	MorphoRate_Median	0.963
195	100	Extant	Extant	0	0.003	MorphoRate_Median	0.624
196	105	Extant	Extant	0	0.003	MorphoRate_Median	0.315
197	106	Extant	Extant	0	0.003	MorphoRate_Median	0.415
198	107	Extant	Extant	0	0.003	MorphoRate_Median	0.582
199	110	Extant	Extant	0	0.003	MorphoRate_Median	0.7
200	111	Extant	Extant	0	0.003	MorphoRate_Median	1.49
201	112	Extant	Extant	0	0.003	MorphoRate_Median	0.385
202	113	Extant	Extant	0	0.003	MorphoRate_Median	0.535
203	115	Extant	Extant	0	0.003	MorphoRate_Median	0.374
204	116	Extant	Extant	0	0.003	MorphoRate_Median	0.469
205	117	Extant	Extant	0	0.003	MorphoRate_Median	0.286
206	118	Extant	Extant	0	0.003	MorphoRate_Median	0.272
207	125	Extant	Extant	0	0.003	MorphoRate_Median	0.388
208	126	Extant	Extant	0	0.003	MorphoRate_Median	0.812
209	127	Extant	Extant	0	0.003	MorphoRate_Median	0.365
210	128	Extant	Extant	0	0.003	MorphoRate_Median	0.369
211	129	Extant	Extant	0	0.003	MorphoRate_Median	1.01
212	130	Extant	Extant	0	0.003	MorphoRate_Median	0.402
213	131	Extant	Extant	0	0.003	MorphoRate_Median	0.441
214	133	Extant	Extant	0	0.003	MorphoRate_Median	0.434
215	134	Extant	Extant	0	0.003	MorphoRate_Median	0.463
216	135	Extant	Extant	0	0.003	MorphoRate_Median	0.435
217	136	Extant	Extant	0	0.003	MorphoRate_Median	0.329
218	137	Extant	Extant	0	0.003	MorphoRate_Median	0.855
219	138	Extant	Extant	0	0.003	MorphoRate_Median	2.41
220	193	Permian	Lopingian	259.58	259.58	MolRate_Median	0.634
221	251	Triassic	Early Triassic	250.3	249	MolRate_Median	0.288
222	262	Triassic	Early Triassic	248.03	249	MolRate_Median	0.261
223	225	Triassic	Middle Triassic	244.16	242	MolRate_Median	0.242
224	55	Triassic	Middle Triassic	243.97	242	MolRate_Median	NA
225	143	Triassic	Middle Triassic	239.08	242	MolRate_Median	0.498
226	189	Triassic	Late Triassic	221.7	219	MolRate_Median	0.498
227	162	Triassic	Late Triassic	206.54	219	MolRate_Median	0.487
228	60	Triassic	Late Triassic	206.43	219	MolRate_Median	NA
229	59	Triassic	Late Triassic	205.92	219	MolRate_Median	0.599
230	201	Jurassic	Early Jurassic	198.85	186	MolRate_Median	0.714
231	157	Jurassic	Early Jurassic	198.14	186	MolRate_Median	0.298
232	58	Jurassic	Early Jurassic	197.92	186	MolRate_Median	0.82
233	62	Jurassic	Early Jurassic	197.29	186	MolRate_Median	NA
234	335	Jurassic	Early Jurassic	190.08	186	MolRate_Median	0.554
235	180	Jurassic	Early Jurassic	186.57	186	MolRate_Median	0.373
236	219	Jurassic	Early Jurassic	186.51	186	MolRate_Median	0.398
237	176	Jurassic	Early Jurassic	178.35	186	MolRate_Median	0.292
238	188	Jurassic	Early Jurassic	177.97	186	MolRate_Median	1.37
239	63	Jurassic	Early Jurassic	176.69	186	MolRate_Median	NA
240	329	Jurassic	Early Jurassic	174.96	186	MolRate_Median	4.49
241	254	Jurassic	Early Jurassic	174.07	186	MolRate_Median	4.08
242	226	Jurassic	Early Jurassic	173.96	186	MolRate_Median	0.413
243	356	Jurassic	Early Jurassic	173.93	186	MolRate_Median	3.98
244	372	Jurassic	Early Jurassic	171.7	186	MolRate_Median	2.3
245	319	Jurassic	Early Jurassic	171.48	186	MolRate_Median	1.86
246	367	Jurassic	Early Jurassic	171.09	186	MolRate_Median	2.11
247	240	Jurassic	Early Jurassic	170.55	186	MolRate_Median	1.93
248	270	Jurassic	Late Jurassic	168.89	157	MolRate_Median	0.0777
249	313	Jurassic	Late Jurassic	167.22	157	MolRate_Median	0.305
250	148	Jurassic	Late Jurassic	166.55	157	MolRate_Median	0.17
251	351	Jurassic	Late Jurassic	166.46	157	MolRate_Median	0.342
252	268	Jurassic	Late Jurassic	163.87	157	MolRate_Median	0.385
253	274	Jurassic	Late Jurassic	163.59	157	MolRate_Median	0.42
254	216	Jurassic	Late Jurassic	163.3	157	MolRate_Median	0.825
255	56	Jurassic	Late Jurassic	160.5	157	MolRate_Median	NA
256	359	Jurassic	Late Jurassic	158	157	MolRate_Median	0.106
257	326	Jurassic	Late Jurassic	156.13	157	MolRate_Median	0.133
258	255	Jurassic	Late Jurassic	155.76	157	MolRate_Median	0.121
259	206	Jurassic	Late Jurassic	154.22	157	MolRate_Median	0.505
260	64	Jurassic	Late Jurassic	152.74	157	MolRate_Median	0.745
261	314	Jurassic	Late Jurassic	152.69	157	MolRate_Median	0.431
262	65	Jurassic	Late Jurassic	152.55	157	MolRate_Median	0.531
263	61	Jurassic	Late Jurassic	152.51	157	MolRate_Median	0.564
264	103	Jurassic	Late Jurassic	152.42	157	MolRate_Median	NA
265	102	Jurassic	Late Jurassic	152.27	157	MolRate_Median	0.0858
266	301	Jurassic	Late Jurassic	152.12	157	MolRate_Median	0.414
267	362	Jurassic	Late Jurassic	151.25	157	MolRate_Median	0.444
268	241	Jurassic	Late Jurassic	151.04	157	MolRate_Median	0.439
269	322	Jurassic	Late Jurassic	150.96	157	MolRate_Median	0.125
270	363	Jurassic	Late Jurassic	150.71	157	MolRate_Median	0.417
271	259	Jurassic	Late Jurassic	146.58	157	MolRate_Median	0.101
272	267	Cretaceous	Early Cretaceous	144.56	122.5	MolRate_Median	0.0667
273	358	Cretaceous	Early Cretaceous	142.59	122.5	MolRate_Median	0.167
274	94	Cretaceous	Early Cretaceous	142.23	122.5	MolRate_Median	0.183
275	212	Cretaceous	Early Cretaceous	140.88	122.5	MolRate_Median	0.486
276	368	Cretaceous	Early Cretaceous	140.65	122.5	MolRate_Median	0.0854
277	345	Cretaceous	Early Cretaceous	138.02	122.5	MolRate_Median	0.109
278	334	Cretaceous	Early Cretaceous	137.36	122.5	MolRate_Median	0.166
279	249	Cretaceous	Early Cretaceous	135.99	122.5	MolRate_Median	0.0868
280	281	Cretaceous	Early Cretaceous	134.86	122.5	MolRate_Median	0.341
281	318	Cretaceous	Early Cretaceous	134.44	122.5	MolRate_Median	0.219
282	261	Cretaceous	Early Cretaceous	134.4	122.5	MolRate_Median	0.335
283	371	Cretaceous	Early Cretaceous	134.2	122.5	MolRate_Median	0.0603
284	366	Cretaceous	Early Cretaceous	131.98	122.5	MolRate_Median	0.0749
285	109	Cretaceous	Early Cretaceous	129.5	122.5	MolRate_Median	1.39
286	338	Cretaceous	Early Cretaceous	128.78	122.5	MolRate_Median	1
287	93	Cretaceous	Early Cretaceous	128.18	122.5	MolRate_Median	0.358
288	145	Cretaceous	Early Cretaceous	127.53	122.5	MolRate_Median	0.728
289	252	Cretaceous	Early Cretaceous	123.01	122.5	MolRate_Median	0.471
290	346	Cretaceous	Early Cretaceous	122.37	122.5	MolRate_Median	0.18
291	364	Cretaceous	Early Cretaceous	122.34	122.5	MolRate_Median	0.412
292	361	Cretaceous	Early Cretaceous	118.47	122.5	MolRate_Median	0.488
293	357	Cretaceous	Early Cretaceous	116.95	122.5	MolRate_Median	0.389
294	285	Cretaceous	Early Cretaceous	116.16	122.5	MolRate_Median	0.499
295	280	Cretaceous	Early Cretaceous	115.41	122.5	MolRate_Median	0.516
296	276	Cretaceous	Early Cretaceous	114.15	122.5	MolRate_Median	0.566
297	307	Cretaceous	Early Cretaceous	112.48	122.5	MolRate_Median	0.534
298	342	Cretaceous	Early Cretaceous	110.88	122.5	MolRate_Median	0.268
299	258	Cretaceous	Early Cretaceous	110.82	122.5	MolRate_Median	0.44
300	339	Cretaceous	Early Cretaceous	110.69	122.5	MolRate_Median	0.779
301	317	Cretaceous	Early Cretaceous	110.45	122.5	MolRate_Median	0.348
302	146	Cretaceous	Early Cretaceous	109.42	122.5	MolRate_Median	0.754
303	248	Cretaceous	Early Cretaceous	108.84	122.5	MolRate_Median	0.797
304	330	Cretaceous	Early Cretaceous	108.16	122.5	MolRate_Median	0.152
305	365	Cretaceous	Early Cretaceous	107.91	122.5	MolRate_Median	0.402
306	360	Cretaceous	Early Cretaceous	106.86	122.5	MolRate_Median	0.139
307	347	Cretaceous	Early Cretaceous	106.48	122.5	MolRate_Median	0.326
308	315	Cretaceous	Early Cretaceous	104.25	122.5	MolRate_Median	0.599
309	353	Cretaceous	Early Cretaceous	103.9	122.5	MolRate_Median	0.21
310	230	Cretaceous	Early Cretaceous	103.81	122.5	MolRate_Median	0.148
311	289	Cretaceous	Early Cretaceous	103.72	122.5	MolRate_Median	0.576
312	278	Cretaceous	Early Cretaceous	103.21	122.5	MolRate_Median	0.713
313	108	Cretaceous	Early Cretaceous	102.86	122.5	MolRate_Median	0.869
314	198	Cretaceous	Early Cretaceous	102.69	122.5	MolRate_Median	1.2
315	169	Cretaceous	Early Cretaceous	102.51	122.5	MolRate_Median	0.341
316	101	Cretaceous	Early Cretaceous	102.45	122.5	MolRate_Median	0.418
317	355	Cretaceous	Early Cretaceous	102.03	122.5	MolRate_Median	0.487
318	304	Cretaceous	LK1 (Ceno-Sant)	99.6	93.5	MolRate_Median	0.581
319	273	Cretaceous	LK1 (Ceno-Sant)	99.3	93.5	MolRate_Median	0.517
320	124	Cretaceous	LK1 (Ceno-Sant)	98.88	93.5	MolRate_Median	NA
321	121	Cretaceous	LK1 (Ceno-Sant)	98.84	93.5	MolRate_Median	0.665
322	321	Cretaceous	LK1 (Ceno-Sant)	98.14	93.5	MolRate_Median	0.522
323	343	Cretaceous	LK1 (Ceno-Sant)	96.39	93.5	MolRate_Median	0.118
324	352	Cretaceous	LK1 (Ceno-Sant)	95.37	93.5	MolRate_Median	0.417
325	302	Cretaceous	LK1 (Ceno-Sant)	95.25	93.5	MolRate_Median	0.424
326	119	Cretaceous	LK1 (Ceno-Sant)	94.77	93.5	MolRate_Median	0.725
327	66	Cretaceous	LK1 (Ceno-Sant)	94.74	93.5	MolRate_Median	0.594
328	324	Cretaceous	LK1 (Ceno-Sant)	94.29	93.5	MolRate_Median	0.0987
329	327	Cretaceous	LK1 (Ceno-Sant)	94.24	93.5	MolRate_Median	0.282
330	163	Cretaceous	LK1 (Ceno-Sant)	94.14	93.5	MolRate_Median	0.617
331	290	Cretaceous	LK1 (Ceno-Sant)	94.05	93.5	MolRate_Median	0.749
332	120	Cretaceous	LK1 (Ceno-Sant)	93.88	93.5	MolRate_Median	0.729
333	350	Cretaceous	LK1 (Ceno-Sant)	93.54	93.5	MolRate_Median	0.71
334	296	Cretaceous	LK1 (Ceno-Sant)	93.1	93.5	MolRate_Median	0.552
335	122	Cretaceous	LK1 (Ceno-Sant)	92.48	93.5	MolRate_Median	0.679
336	256	Cretaceous	LK1 (Ceno-Sant)	90.25	93.5	MolRate_Median	0.953
337	213	Cretaceous	LK1 (Ceno-Sant)	89.07	93.5	MolRate_Median	0.542
338	152	Cretaceous	LK1 (Ceno-Sant)	83.65	93.5	MolRate_Median	1.01
339	215	Cretaceous	LK2 (Camp-Maast)	83.57	74.5	MolRate_Median	0.822
340	144	Cretaceous	LK2 (Camp-Maast)	83.56	74.5	MolRate_Median	0.215
341	204	Cretaceous	LK2 (Camp-Maast)	82.78	74.5	MolRate_Median	2.14
342	123	Cretaceous	LK2 (Camp-Maast)	82.49	74.5	MolRate_Median	0.695
343	229	Cretaceous	LK2 (Camp-Maast)	81.73	74.5	MolRate_Median	0.533
344	190	Cretaceous	LK2 (Camp-Maast)	81.58	74.5	MolRate_Median	0.217
345	72	Cretaceous	LK2 (Camp-Maast)	81.48	74.5	MolRate_Median	NA
346	71	Cretaceous	LK2 (Camp-Maast)	81.2	74.5	MolRate_Median	NA
347	308	Cretaceous	LK2 (Camp-Maast)	80.35	74.5	MolRate_Median	0.315
348	155	Cretaceous	LK2 (Camp-Maast)	79.8	74.5	MolRate_Median	0.45
349	95	Cretaceous	LK2 (Camp-Maast)	79.12	74.5	MolRate_Median	0.308
350	87	Cretaceous	LK2 (Camp-Maast)	78.92	74.5	MolRate_Median	0.7
351	86	Cretaceous	LK2 (Camp-Maast)	78.86	74.5	MolRate_Median	0.713
352	331	Cretaceous	LK2 (Camp-Maast)	78.24	74.5	MolRate_Median	0.234
353	228	Cretaceous	LK2 (Camp-Maast)	78.2	74.5	MolRate_Median	0.344
354	96	Cretaceous	LK2 (Camp-Maast)	77.55	74.5	MolRate_Median	0.479
355	214	Cretaceous	LK2 (Camp-Maast)	75.16	74.5	MolRate_Median	4.39
356	232	Cretaceous	LK2 (Camp-Maast)	74.48	74.5	MolRate_Median	0.151
357	70	Cretaceous	LK2 (Camp-Maast)	74.35	74.5	MolRate_Median	0.235
358	73	Cretaceous	LK2 (Camp-Maast)	74.25	74.5	MolRate_Median	NA
359	165	Cretaceous	LK2 (Camp-Maast)	73.38	74.5	MolRate_Median	0.483
360	104	Cretaceous	LK2 (Camp-Maast)	73.07	74.5	MolRate_Median	NA
361	114	Cretaceous	LK2 (Camp-Maast)	72.86	74.5	MolRate_Median	NA
362	305	Cretaceous	LK2 (Camp-Maast)	70.76	74.5	MolRate_Median	0.222
363	185	Cretaceous	LK2 (Camp-Maast)	68.02	74.5	MolRate_Median	1.42
364	173	Cretaceous	LK2 (Camp-Maast)	67.33	74.5	MolRate_Median	0.275
365	205	Paleogene	Paleocene	65.27	61	MolRate_Median	0.315
366	369	Paleogene	Paleocene	63.99	61	MolRate_Median	0.307
367	153	Paleogene	Paleocene	63.3	61	MolRate_Median	3.34
368	159	Paleogene	Paleocene	61.96	61	MolRate_Median	1.34
369	202	Paleogene	Paleocene	61.83	61	MolRate_Median	0.392
370	171	Paleogene	Paleocene	61.57	61	MolRate_Median	1.01
371	223	Paleogene	Paleocene	60.72	61	MolRate_Median	0.491
372	139	Paleogene	Paleocene	58.93	61	MolRate_Median	2.72
373	177	Paleogene	Paleocene	58.16	61	MolRate_Median	1.85
374	336	Paleogene	Paleocene	57.87	61	MolRate_Median	0.0166
375	224	Paleogene	Paleocene	57.02	61	MolRate_Median	0.361
376	164	Paleogene	Paleocene	56.21	61	MolRate_Median	1.42
377	373	Paleogene	Early Eocene	55.43	45	MolRate_Median	0.201
378	142	Paleogene	Early Eocene	54.58	45	MolRate_Median	2.33
379	199	Paleogene	Early Eocene	54.3	45	MolRate_Median	0.646
380	170	Paleogene	Early Eocene	53.84	45	MolRate_Median	3.01
381	292	Paleogene	Early Eocene	53.77	45	MolRate_Median	0.431
382	151	Paleogene	Early Eocene	53.72	45	MolRate_Median	2.26
383	245	Paleogene	Early Eocene	52.72	45	MolRate_Median	0.518
384	207	Paleogene	Early Eocene	52.04	45	MolRate_Median	0.441
385	132	Paleogene	Early Eocene	51.71	45	MolRate_Median	NA
386	161	Paleogene	Early Eocene	51.04	45	MolRate_Median	0.795
387	147	Paleogene	Early Eocene	50.76	45	MolRate_Median	2.46
388	211	Paleogene	Early Eocene	50.15	45	MolRate_Median	0.46
389	218	Paleogene	Early Eocene	50.15	45	MolRate_Median	0.504
390	150	Paleogene	Early Eocene	50.11	45	MolRate_Median	1.34
391	208	Paleogene	Early Eocene	49.91	45	MolRate_Median	0.506
392	181	Paleogene	Early Eocene	49.41	45	MolRate_Median	0.915
393	196	Paleogene	Early Eocene	49.34	45	MolRate_Median	1.16
394	370	Paleogene	Early Eocene	49.22	45	MolRate_Median	0.474
395	299	Paleogene	Early Eocene	48.9	45	MolRate_Median	0.392
396	140	Paleogene	Early Eocene	48.84	45	MolRate_Median	3.2
397	158	Paleogene	Early Eocene	48.8	45	MolRate_Median	2.64
398	236	Paleogene	Early Eocene	48.76	45	MolRate_Median	0.9
399	172	Paleogene	Early Eocene	48.62	45	MolRate_Median	0.662
400	154	Paleogene	Early Eocene	47.9	45	MolRate_Median	10.7
401	90	Paleogene	Early Eocene	47.64	45	MolRate_Median	0.533
402	67	Extant	Extant	0	0.003	MolRate_Median	0.773
403	68	Extant	Extant	0	0.003	MolRate_Median	2.44
404	69	Extant	Extant	0	0.003	MolRate_Median	1.98
405	74	Extant	Extant	0	0.003	MolRate_Median	1.13
406	75	Extant	Extant	0	0.003	MolRate_Median	1.29
407	76	Extant	Extant	0	0.003	MolRate_Median	0.929
408	77	Extant	Extant	0	0.003	MolRate_Median	0.714
409	78	Extant	Extant	0	0.003	MolRate_Median	0.728
410	79	Extant	Extant	0	0.003	MolRate_Median	1.15
411	80	Extant	Extant	0	0.003	MolRate_Median	0.833
412	81	Extant	Extant	0	0.003	MolRate_Median	1.2
413	82	Extant	Extant	0	0.003	MolRate_Median	1.1
414	83	Extant	Extant	0	0.003	MolRate_Median	0.735
415	84	Extant	Extant	0	0.003	MolRate_Median	0.94
416	85	Extant	Extant	0	0.003	MolRate_Median	1.23
417	88	Extant	Extant	0	0.003	MolRate_Median	1.36
418	89	Extant	Extant	0	0.003	MolRate_Median	1.14
419	91	Extant	Extant	0	0.003	MolRate_Median	0.379
420	92	Extant	Extant	0	0.003	MolRate_Median	1.33
421	97	Extant	Extant	0	0.003	MolRate_Median	0.66
422	98	Extant	Extant	0	0.003	MolRate_Median	0.873
423	99	Extant	Extant	0	0.003	MolRate_Median	2.18
424	100	Extant	Extant	0	0.003	MolRate_Median	0.901
425	105	Extant	Extant	0	0.003	MolRate_Median	1.66
426	106	Extant	Extant	0	0.003	MolRate_Median	1.4
427	107	Extant	Extant	0	0.003	MolRate_Median	1.38
428	110	Extant	Extant	0	0.003	MolRate_Median	0.67
429	111	Extant	Extant	0	0.003	MolRate_Median	0.549
430	112	Extant	Extant	0	0.003	MolRate_Median	0.494
431	113	Extant	Extant	0	0.003	MolRate_Median	1.34
432	115	Extant	Extant	0	0.003	MolRate_Median	0.707
433	116	Extant	Extant	0	0.003	MolRate_Median	0.451
434	117	Extant	Extant	0	0.003	MolRate_Median	0.399
435	118	Extant	Extant	0	0.003	MolRate_Median	0.582
436	125	Extant	Extant	0	0.003	MolRate_Median	0.608
437	126	Extant	Extant	0	0.003	MolRate_Median	0.615
438	127	Extant	Extant	0	0.003	MolRate_Median	0.698
439	128	Extant	Extant	0	0.003	MolRate_Median	0.675
440	129	Extant	Extant	0	0.003	MolRate_Median	0.55
441	130	Extant	Extant	0	0.003	MolRate_Median	1.37
442	131	Extant	Extant	0	0.003	MolRate_Median	1.54
443	133	Extant	Extant	0	0.003	MolRate_Median	0.792
444	134	Extant	Extant	0	0.003	MolRate_Median	0.999
445	135	Extant	Extant	0	0.003	MolRate_Median	0.789
446	136	Extant	Extant	0	0.003	MolRate_Median	0.00157
447	137	Extant	Extant	0	0.003	MolRate_Median	0.00161
448	138	Extant	Extant	0	0.003	MolRate_Median	0.608

## Sheet: Fig. 3b
Age	Epoch	mean	median	sd	X0	X25	X50	X75	X100	N	se	ci95	Boots
186	J1 (Hetta-Aalen)	18.0524	18.2188	0.762707	15.6935	17.65	18.2188	18.5601	19.1624	100	0.0762707	0.151338	15.7407
186	J1 (Hetta-Aalen)	18.0524	18.2188	0.762707	15.6935	17.65	18.2188	18.5601	19.1624	100	0.0762707	0.151338	17.4369
186	J1 (Hetta-Aalen)	18.0524	18.2188	0.762707	15.6935	17.65	18.2188	18.5601	19.1624	100	0.0762707	0.151338	18.3145
186	J1 (Hetta-Aalen)	18.0524	18.2188	0.762707	15.6935	17.65	18.2188	18.5601	19.1624	100	0.0762707	0.151338	18.7712
186	J1 (Hetta-Aalen)	18.0524	18.2188	0.762707	15.6935	17.65	18.2188	18.5601	19.1624	100	0.0762707	0.151338	19.0657
186	J1 (Hetta-Aalen)	18.0524	18.2188	0.762707	15.6935	17.65	18.2188	18.5601	19.1624	100	0.0762707	0.151338	16.6351
186	J1 (Hetta-Aalen)	18.0524	18.2188	0.762707	15.6935	17.65	18.2188	18.5601	19.1624	100	0.0762707	0.151338	16.1069
186	J1 (Hetta-Aalen)	18.0524	18.2188	0.762707	15.6935	17.65	18.2188	18.5601	19.1624	100	0.0762707	0.151338	17.8317
186	J1 (Hetta-Aalen)	18.0524	18.2188	0.762707	15.6935	17.65	18.2188	18.5601	19.1624	100	0.0762707	0.151338	18.7509
186	J1 (Hetta-Aalen)	18.0524	18.2188	0.762707	15.6935	17.65	18.2188	18.5601	19.1624	100	0.0762707	0.151338	18.8062
186	J1 (Hetta-Aalen)	18.0524	18.2188	0.762707	15.6935	17.65	18.2188	18.5601	19.1624	100	0.0762707	0.151338	18.3496
186	J1 (Hetta-Aalen)	18.0524	18.2188	0.762707	15.6935	17.65	18.2188	18.5601	19.1624	100	0.0762707	0.151338	18.5173
186	J1 (Hetta-Aalen)	18.0524	18.2188	0.762707	15.6935	17.65	18.2188	18.5601	19.1624	100	0.0762707	0.151338	18.0606
186	J1 (Hetta-Aalen)	18.0524	18.2188	0.762707	15.6935	17.65	18.2188	18.5601	19.1624	100	0.0762707	0.151338	17.2632
186	J1 (Hetta-Aalen)	18.0524	18.2188	0.762707	15.6935	17.65	18.2188	18.5601	19.1624	100	0.0762707	0.151338	17.3062
186	J1 (Hetta-Aalen)	18.0524	18.2188	0.762707	15.6935	17.65	18.2188	18.5601	19.1624	100	0.0762707	0.151338	18.2029
186	J1 (Hetta-Aalen)	18.0524	18.2188	0.762707	15.6935	17.65	18.2188	18.5601	19.1624	100	0.0762707	0.151338	18.4312
186	J1 (Hetta-Aalen)	18.0524	18.2188	0.762707	15.6935	17.65	18.2188	18.5601	19.1624	100	0.0762707	0.151338	17.0674
186	J1 (Hetta-Aalen)	18.0524	18.2188	0.762707	15.6935	17.65	18.2188	18.5601	19.1624	100	0.0762707	0.151338	17.4031
186	J1 (Hetta-Aalen)	18.0524	18.2188	0.762707	15.6935	17.65	18.2188	18.5601	19.1624	100	0.0762707	0.151338	17.6811
186	J1 (Hetta-Aalen)	18.0524	18.2188	0.762707	15.6935	17.65	18.2188	18.5601	19.1624	100	0.0762707	0.151338	18.7757
186	J1 (Hetta-Aalen)	18.0524	18.2188	0.762707	15.6935	17.65	18.2188	18.5601	19.1624	100	0.0762707	0.151338	18.7766
186	J1 (Hetta-Aalen)	18.0524	18.2188	0.762707	15.6935	17.65	18.2188	18.5601	19.1624	100	0.0762707	0.151338	18.5543
186	J1 (Hetta-Aalen)	18.0524	18.2188	0.762707	15.6935	17.65	18.2188	18.5601	19.1624	100	0.0762707	0.151338	17.5722
186	J1 (Hetta-Aalen)	18.0524	18.2188	0.762707	15.6935	17.65	18.2188	18.5601	19.1624	100	0.0762707	0.151338	18.1974
186	J1 (Hetta-Aalen)	18.0524	18.2188	0.762707	15.6935	17.65	18.2188	18.5601	19.1624	100	0.0762707	0.151338	18.5361
186	J1 (Hetta-Aalen)	18.0524	18.2188	0.762707	15.6935	17.65	18.2188	18.5601	19.1624	100	0.0762707	0.151338	17.9314
186	J1 (Hetta-Aalen)	18.0524	18.2188	0.762707	15.6935	17.65	18.2188	18.5601	19.1624	100	0.0762707	0.151338	17.5678
186	J1 (Hetta-Aalen)	18.0524	18.2188	0.762707	15.6935	17.65	18.2188	18.5601	19.1624	100	0.0762707	0.151338	17.7981
186	J1 (Hetta-Aalen)	18.0524	18.2188	0.762707	15.6935	17.65	18.2188	18.5601	19.1624	100	0.0762707	0.151338	18.1408
186	J1 (Hetta-Aalen)	18.0524	18.2188	0.762707	15.6935	17.65	18.2188	18.5601	19.1624	100	0.0762707	0.151338	18.4923
186	J1 (Hetta-Aalen)	18.0524	18.2188	0.762707	15.6935	17.65	18.2188	18.5601	19.1624	100	0.0762707	0.151338	18.6822
186	J1 (Hetta-Aalen)	18.0524	18.2188	0.762707	15.6935	17.65	18.2188	18.5601	19.1624	100	0.0762707	0.151338	18.4445
186	J1 (Hetta-Aalen)	18.0524	18.2188	0.762707	15.6935	17.65	18.2188	18.5601	19.1624	100	0.0762707	0.151338	17.7932
186	J1 (Hetta-Aalen)	18.0524	18.2188	0.762707	15.6935	17.65	18.2188	18.5601	19.1624	100	0.0762707	0.151338	18.3777
186	J1 (Hetta-Aalen)	18.0524	18.2188	0.762707	15.6935	17.65	18.2188	18.5601	19.1624	100	0.0762707	0.151338	18.4525
186	J1 (Hetta-Aalen)	18.0524	18.2188	0.762707	15.6935	17.65	18.2188	18.5601	19.1624	100	0.0762707	0.151338	18.4683
186	J1 (Hetta-Aalen)	18.0524	18.2188	0.762707	15.6935	17.65	18.2188	18.5601	19.1624	100	0.0762707	0.151338	16.874
186	J1 (Hetta-Aalen)	18.0524	18.2188	0.762707	15.6935	17.65	18.2188	18.5601	19.1624	100	0.0762707	0.151338	18.4056
186	J1 (Hetta-Aalen)	18.0524	18.2188	0.762707	15.6935	17.65	18.2188	18.5601	19.1624	100	0.0762707	0.151338	18.4099
186	J1 (Hetta-Aalen)	18.0524	18.2188	0.762707	15.6935	17.65	18.2188	18.5601	19.1624	100	0.0762707	0.151338	19.1079
186	J1 (Hetta-Aalen)	18.0524	18.2188	0.762707	15.6935	17.65	18.2188	18.5601	19.1624	100	0.0762707	0.151338	18.3223
186	J1 (Hetta-Aalen)	18.0524	18.2188	0.762707	15.6935	17.65	18.2188	18.5601	19.1624	100	0.0762707	0.151338	18.4821
186	J1 (Hetta-Aalen)	18.0524	18.2188	0.762707	15.6935	17.65	18.2188	18.5601	19.1624	100	0.0762707	0.151338	18.5796
186	J1 (Hetta-Aalen)	18.0524	18.2188	0.762707	15.6935	17.65	18.2188	18.5601	19.1624	100	0.0762707	0.151338	18.139
186	J1 (Hetta-Aalen)	18.0524	18.2188	0.762707	15.6935	17.65	18.2188	18.5601	19.1624	100	0.0762707	0.151338	18.7895
186	J1 (Hetta-Aalen)	18.0524	18.2188	0.762707	15.6935	17.65	18.2188	18.5601	19.1624	100	0.0762707	0.151338	16.2779
186	J1 (Hetta-Aalen)	18.0524	18.2188	0.762707	15.6935	17.65	18.2188	18.5601	19.1624	100	0.0762707	0.151338	18.1394
186	J1 (Hetta-Aalen)	18.0524	18.2188	0.762707	15.6935	17.65	18.2188	18.5601	19.1624	100	0.0762707	0.151338	17.8949
186	J1 (Hetta-Aalen)	18.0524	18.2188	0.762707	15.6935	17.65	18.2188	18.5601	19.1624	100	0.0762707	0.151338	17.4038
186	J1 (Hetta-Aalen)	18.0524	18.2188	0.762707	15.6935	17.65	18.2188	18.5601	19.1624	100	0.0762707	0.151338	17.4812
186	J1 (Hetta-Aalen)	18.0524	18.2188	0.762707	15.6935	17.65	18.2188	18.5601	19.1624	100	0.0762707	0.151338	18.3863
186	J1 (Hetta-Aalen)	18.0524	18.2188	0.762707	15.6935	17.65	18.2188	18.5601	19.1624	100	0.0762707	0.151338	19.0966
186	J1 (Hetta-Aalen)	18.0524	18.2188	0.762707	15.6935	17.65	18.2188	18.5601	19.1624	100	0.0762707	0.151338	19.0584
186	J1 (Hetta-Aalen)	18.0524	18.2188	0.762707	15.6935	17.65	18.2188	18.5601	19.1624	100	0.0762707	0.151338	18.5384
186	J1 (Hetta-Aalen)	18.0524	18.2188	0.762707	15.6935	17.65	18.2188	18.5601	19.1624	100	0.0762707	0.151338	16.3289
186	J1 (Hetta-Aalen)	18.0524	18.2188	0.762707	15.6935	17.65	18.2188	18.5601	19.1624	100	0.0762707	0.151338	17.3703
186	J1 (Hetta-Aalen)	18.0524	18.2188	0.762707	15.6935	17.65	18.2188	18.5601	19.1624	100	0.0762707	0.151338	18.0606
186	J1 (Hetta-Aalen)	18.0524	18.2188	0.762707	15.6935	17.65	18.2188	18.5601	19.1624	100	0.0762707	0.151338	17.6887
186	J1 (Hetta-Aalen)	18.0524	18.2188	0.762707	15.6935	17.65	18.2188	18.5601	19.1624	100	0.0762707	0.151338	18.5053
186	J1 (Hetta-Aalen)	18.0524	18.2188	0.762707	15.6935	17.65	18.2188	18.5601	19.1624	100	0.0762707	0.151338	17.4984
186	J1 (Hetta-Aalen)	18.0524	18.2188	0.762707	15.6935	17.65	18.2188	18.5601	19.1624	100	0.0762707	0.151338	18.12
186	J1 (Hetta-Aalen)	18.0524	18.2188	0.762707	15.6935	17.65	18.2188	18.5601	19.1624	100	0.0762707	0.151338	17.6081
186	J1 (Hetta-Aalen)	18.0524	18.2188	0.762707	15.6935	17.65	18.2188	18.5601	19.1624	100	0.0762707	0.151338	17.4114
186	J1 (Hetta-Aalen)	18.0524	18.2188	0.762707	15.6935	17.65	18.2188	18.5601	19.1624	100	0.0762707	0.151338	18.1585
186	J1 (Hetta-Aalen)	18.0524	18.2188	0.762707	15.6935	17.65	18.2188	18.5601	19.1624	100	0.0762707	0.151338	18.2036
186	J1 (Hetta-Aalen)	18.0524	18.2188	0.762707	15.6935	17.65	18.2188	18.5601	19.1624	100	0.0762707	0.151338	18.4137
186	J1 (Hetta-Aalen)	18.0524	18.2188	0.762707	15.6935	17.65	18.2188	18.5601	19.1624	100	0.0762707	0.151338	17.582
186	J1 (Hetta-Aalen)	18.0524	18.2188	0.762707	15.6935	17.65	18.2188	18.5601	19.1624	100	0.0762707	0.151338	17.9213
186	J1 (Hetta-Aalen)	18.0524	18.2188	0.762707	15.6935	17.65	18.2188	18.5601	19.1624	100	0.0762707	0.151338	17.9277
186	J1 (Hetta-Aalen)	18.0524	18.2188	0.762707	15.6935	17.65	18.2188	18.5601	19.1624	100	0.0762707	0.151338	18.7152
186	J1 (Hetta-Aalen)	18.0524	18.2188	0.762707	15.6935	17.65	18.2188	18.5601	19.1624	100	0.0762707	0.151338	18.8726
186	J1 (Hetta-Aalen)	18.0524	18.2188	0.762707	15.6935	17.65	18.2188	18.5601	19.1624	100	0.0762707	0.151338	18.2341
186	J1 (Hetta-Aalen)	18.0524	18.2188	0.762707	15.6935	17.65	18.2188	18.5601	19.1624	100	0.0762707	0.151338	18.4502
186	J1 (Hetta-Aalen)	18.0524	18.2188	0.762707	15.6935	17.65	18.2188	18.5601	19.1624	100	0.0762707	0.151338	18.306
186	J1 (Hetta-Aalen)	18.0524	18.2188	0.762707	15.6935	17.65	18.2188	18.5601	19.1624	100	0.0762707	0.151338	18.6751
186	J1 (Hetta-Aalen)	18.0524	18.2188	0.762707	15.6935	17.65	18.2188	18.5601	19.1624	100	0.0762707	0.151338	17.664
186	J1 (Hetta-Aalen)	18.0524	18.2188	0.762707	15.6935	17.65	18.2188	18.5601	19.1624	100	0.0762707	0.151338	18.0713
186	J1 (Hetta-Aalen)	18.0524	18.2188	0.762707	15.6935	17.65	18.2188	18.5601	19.1624	100	0.0762707	0.151338	18.7701
186	J1 (Hetta-Aalen)	18.0524	18.2188	0.762707	15.6935	17.65	18.2188	18.5601	19.1624	100	0.0762707	0.151338	18.7199
186	J1 (Hetta-Aalen)	18.0524	18.2188	0.762707	15.6935	17.65	18.2188	18.5601	19.1624	100	0.0762707	0.151338	19.1624
186	J1 (Hetta-Aalen)	18.0524	18.2188	0.762707	15.6935	17.65	18.2188	18.5601	19.1624	100	0.0762707	0.151338	18.5776
186	J1 (Hetta-Aalen)	18.0524	18.2188	0.762707	15.6935	17.65	18.2188	18.5601	19.1624	100	0.0762707	0.151338	15.9432
186	J1 (Hetta-Aalen)	18.0524	18.2188	0.762707	15.6935	17.65	18.2188	18.5601	19.1624	100	0.0762707	0.151338	17.9022
186	J1 (Hetta-Aalen)	18.0524	18.2188	0.762707	15.6935	17.65	18.2188	18.5601	19.1624	100	0.0762707	0.151338	17.4258
186	J1 (Hetta-Aalen)	18.0524	18.2188	0.762707	15.6935	17.65	18.2188	18.5601	19.1624	100	0.0762707	0.151338	18.7498
186	J1 (Hetta-Aalen)	18.0524	18.2188	0.762707	15.6935	17.65	18.2188	18.5601	19.1624	100	0.0762707	0.151338	18.7793
186	J1 (Hetta-Aalen)	18.0524	18.2188	0.762707	15.6935	17.65	18.2188	18.5601	19.1624	100	0.0762707	0.151338	17.016
186	J1 (Hetta-Aalen)	18.0524	18.2188	0.762707	15.6935	17.65	18.2188	18.5601	19.1624	100	0.0762707	0.151338	18.3202
186	J1 (Hetta-Aalen)	18.0524	18.2188	0.762707	15.6935	17.65	18.2188	18.5601	19.1624	100	0.0762707	0.151338	18.6568
186	J1 (Hetta-Aalen)	18.0524	18.2188	0.762707	15.6935	17.65	18.2188	18.5601	19.1624	100	0.0762707	0.151338	18.0528
186	J1 (Hetta-Aalen)	18.0524	18.2188	0.762707	15.6935	17.65	18.2188	18.5601	19.1624	100	0.0762707	0.151338	16.7187
186	J1 (Hetta-Aalen)	18.0524	18.2188	0.762707	15.6935	17.65	18.2188	18.5601	19.1624	100	0.0762707	0.151338	18.7536
186	J1 (Hetta-Aalen)	18.0524	18.2188	0.762707	15.6935	17.65	18.2188	18.5601	19.1624	100	0.0762707	0.151338	18.5267
186	J1 (Hetta-Aalen)	18.0524	18.2188	0.762707	15.6935	17.65	18.2188	18.5601	19.1624	100	0.0762707	0.151338	18.9756
186	J1 (Hetta-Aalen)	18.0524	18.2188	0.762707	15.6935	17.65	18.2188	18.5601	19.1624	100	0.0762707	0.151338	15.6935
186	J1 (Hetta-Aalen)	18.0524	18.2188	0.762707	15.6935	17.65	18.2188	18.5601	19.1624	100	0.0762707	0.151338	18.7534
186	J1 (Hetta-Aalen)	18.0524	18.2188	0.762707	15.6935	17.65	18.2188	18.5601	19.1624	100	0.0762707	0.151338	18.0429
186	J1 (Hetta-Aalen)	18.0524	18.2188	0.762707	15.6935	17.65	18.2188	18.5601	19.1624	100	0.0762707	0.151338	17.7155
186	J1 (Hetta-Aalen)	18.0524	18.2188	0.762707	15.6935	17.65	18.2188	18.5601	19.1624	100	0.0762707	0.151338	18.5063
157	J2 (Bajo-Titho)	18.1397	18.2971	0.657431	15.8274	17.8371	18.2971	18.5855	19.2198	100	0.0657431	0.130448	17.6539
157	J2 (Bajo-Titho)	18.1397	18.2971	0.657431	15.8274	17.8371	18.2971	18.5855	19.2198	100	0.0657431	0.130448	17.3145
157	J2 (Bajo-Titho)	18.1397	18.2971	0.657431	15.8274	17.8371	18.2971	18.5855	19.2198	100	0.0657431	0.130448	18.2766
157	J2 (Bajo-Titho)	18.1397	18.2971	0.657431	15.8274	17.8371	18.2971	18.5855	19.2198	100	0.0657431	0.130448	18.6587
157	J2 (Bajo-Titho)	18.1397	18.2971	0.657431	15.8274	17.8371	18.2971	18.5855	19.2198	100	0.0657431	0.130448	18.6002
157	J2 (Bajo-Titho)	18.1397	18.2971	0.657431	15.8274	17.8371	18.2971	18.5855	19.2198	100	0.0657431	0.130448	18.4078
157	J2 (Bajo-Titho)	18.1397	18.2971	0.657431	15.8274	17.8371	18.2971	18.5855	19.2198	100	0.0657431	0.130448	18.7028
157	J2 (Bajo-Titho)	18.1397	18.2971	0.657431	15.8274	17.8371	18.2971	18.5855	19.2198	100	0.0657431	0.130448	18.5556
157	J2 (Bajo-Titho)	18.1397	18.2971	0.657431	15.8274	17.8371	18.2971	18.5855	19.2198	100	0.0657431	0.130448	19.0715
157	J2 (Bajo-Titho)	18.1397	18.2971	0.657431	15.8274	17.8371	18.2971	18.5855	19.2198	100	0.0657431	0.130448	16.0264
157	J2 (Bajo-Titho)	18.1397	18.2971	0.657431	15.8274	17.8371	18.2971	18.5855	19.2198	100	0.0657431	0.130448	17.8923
157	J2 (Bajo-Titho)	18.1397	18.2971	0.657431	15.8274	17.8371	18.2971	18.5855	19.2198	100	0.0657431	0.130448	18.2248
157	J2 (Bajo-Titho)	18.1397	18.2971	0.657431	15.8274	17.8371	18.2971	18.5855	19.2198	100	0.0657431	0.130448	18.5217
157	J2 (Bajo-Titho)	18.1397	18.2971	0.657431	15.8274	17.8371	18.2971	18.5855	19.2198	100	0.0657431	0.130448	18.6815
157	J2 (Bajo-Titho)	18.1397	18.2971	0.657431	15.8274	17.8371	18.2971	18.5855	19.2198	100	0.0657431	0.130448	18.5241
157	J2 (Bajo-Titho)	18.1397	18.2971	0.657431	15.8274	17.8371	18.2971	18.5855	19.2198	100	0.0657431	0.130448	17.5891
157	J2 (Bajo-Titho)	18.1397	18.2971	0.657431	15.8274	17.8371	18.2971	18.5855	19.2198	100	0.0657431	0.130448	18.0782
157	J2 (Bajo-Titho)	18.1397	18.2971	0.657431	15.8274	17.8371	18.2971	18.5855	19.2198	100	0.0657431	0.130448	18.1087
157	J2 (Bajo-Titho)	18.1397	18.2971	0.657431	15.8274	17.8371	18.2971	18.5855	19.2198	100	0.0657431	0.130448	17.2567
157	J2 (Bajo-Titho)	18.1397	18.2971	0.657431	15.8274	17.8371	18.2971	18.5855	19.2198	100	0.0657431	0.130448	18.9598
157	J2 (Bajo-Titho)	18.1397	18.2971	0.657431	15.8274	17.8371	18.2971	18.5855	19.2198	100	0.0657431	0.130448	18.0419
157	J2 (Bajo-Titho)	18.1397	18.2971	0.657431	15.8274	17.8371	18.2971	18.5855	19.2198	100	0.0657431	0.130448	18.431
157	J2 (Bajo-Titho)	18.1397	18.2971	0.657431	15.8274	17.8371	18.2971	18.5855	19.2198	100	0.0657431	0.130448	17.2456
157	J2 (Bajo-Titho)	18.1397	18.2971	0.657431	15.8274	17.8371	18.2971	18.5855	19.2198	100	0.0657431	0.130448	17.3707
157	J2 (Bajo-Titho)	18.1397	18.2971	0.657431	15.8274	17.8371	18.2971	18.5855	19.2198	100	0.0657431	0.130448	18.3622
157	J2 (Bajo-Titho)	18.1397	18.2971	0.657431	15.8274	17.8371	18.2971	18.5855	19.2198	100	0.0657431	0.130448	16.734
157	J2 (Bajo-Titho)	18.1397	18.2971	0.657431	15.8274	17.8371	18.2971	18.5855	19.2198	100	0.0657431	0.130448	18.2794
157	J2 (Bajo-Titho)	18.1397	18.2971	0.657431	15.8274	17.8371	18.2971	18.5855	19.2198	100	0.0657431	0.130448	18.5433
157	J2 (Bajo-Titho)	18.1397	18.2971	0.657431	15.8274	17.8371	18.2971	18.5855	19.2198	100	0.0657431	0.130448	17.4283
157	J2 (Bajo-Titho)	18.1397	18.2971	0.657431	15.8274	17.8371	18.2971	18.5855	19.2198	100	0.0657431	0.130448	18.3824
157	J2 (Bajo-Titho)	18.1397	18.2971	0.657431	15.8274	17.8371	18.2971	18.5855	19.2198	100	0.0657431	0.130448	18.306
157	J2 (Bajo-Titho)	18.1397	18.2971	0.657431	15.8274	17.8371	18.2971	18.5855	19.2198	100	0.0657431	0.130448	18.5825
157	J2 (Bajo-Titho)	18.1397	18.2971	0.657431	15.8274	17.8371	18.2971	18.5855	19.2198	100	0.0657431	0.130448	18.0644
157	J2 (Bajo-Titho)	18.1397	18.2971	0.657431	15.8274	17.8371	18.2971	18.5855	19.2198	100	0.0657431	0.130448	16.7242
157	J2 (Bajo-Titho)	18.1397	18.2971	0.657431	15.8274	17.8371	18.2971	18.5855	19.2198	100	0.0657431	0.130448	17.3547
157	J2 (Bajo-Titho)	18.1397	18.2971	0.657431	15.8274	17.8371	18.2971	18.5855	19.2198	100	0.0657431	0.130448	17.5558
157	J2 (Bajo-Titho)	18.1397	18.2971	0.657431	15.8274	17.8371	18.2971	18.5855	19.2198	100	0.0657431	0.130448	18.0483
157	J2 (Bajo-Titho)	18.1397	18.2971	0.657431	15.8274	17.8371	18.2971	18.5855	19.2198	100	0.0657431	0.130448	18.2882
157	J2 (Bajo-Titho)	18.1397	18.2971	0.657431	15.8274	17.8371	18.2971	18.5855	19.2198	100	0.0657431	0.130448	16.9621
157	J2 (Bajo-Titho)	18.1397	18.2971	0.657431	15.8274	17.8371	18.2971	18.5855	19.2198	100	0.0657431	0.130448	17.9371
157	J2 (Bajo-Titho)	18.1397	18.2971	0.657431	15.8274	17.8371	18.2971	18.5855	19.2198	100	0.0657431	0.130448	17.9893
157	J2 (Bajo-Titho)	18.1397	18.2971	0.657431	15.8274	17.8371	18.2971	18.5855	19.2198	100	0.0657431	0.130448	18.1782
157	J2 (Bajo-Titho)	18.1397	18.2971	0.657431	15.8274	17.8371	18.2971	18.5855	19.2198	100	0.0657431	0.130448	18.4757
157	J2 (Bajo-Titho)	18.1397	18.2971	0.657431	15.8274	17.8371	18.2971	18.5855	19.2198	100	0.0657431	0.130448	17.6651
157	J2 (Bajo-Titho)	18.1397	18.2971	0.657431	15.8274	17.8371	18.2971	18.5855	19.2198	100	0.0657431	0.130448	18.7303
157	J2 (Bajo-Titho)	18.1397	18.2971	0.657431	15.8274	17.8371	18.2971	18.5855	19.2198	100	0.0657431	0.130448	18.3609
157	J2 (Bajo-Titho)	18.1397	18.2971	0.657431	15.8274	17.8371	18.2971	18.5855	19.2198	100	0.0657431	0.130448	18.3066
157	J2 (Bajo-Titho)	18.1397	18.2971	0.657431	15.8274	17.8371	18.2971	18.5855	19.2198	100	0.0657431	0.130448	19.013
157	J2 (Bajo-Titho)	18.1397	18.2971	0.657431	15.8274	17.8371	18.2971	18.5855	19.2198	100	0.0657431	0.130448	18.352
157	J2 (Bajo-Titho)	18.1397	18.2971	0.657431	15.8274	17.8371	18.2971	18.5855	19.2198	100	0.0657431	0.130448	16.9997
157	J2 (Bajo-Titho)	18.1397	18.2971	0.657431	15.8274	17.8371	18.2971	18.5855	19.2198	100	0.0657431	0.130448	17.0166
157	J2 (Bajo-Titho)	18.1397	18.2971	0.657431	15.8274	17.8371	18.2971	18.5855	19.2198	100	0.0657431	0.130448	17.8382
157	J2 (Bajo-Titho)	18.1397	18.2971	0.657431	15.8274	17.8371	18.2971	18.5855	19.2198	100	0.0657431	0.130448	18.8048
157	J2 (Bajo-Titho)	18.1397	18.2971	0.657431	15.8274	17.8371	18.2971	18.5855	19.2198	100	0.0657431	0.130448	18.3934
157	J2 (Bajo-Titho)	18.1397	18.2971	0.657431	15.8274	17.8371	18.2971	18.5855	19.2198	100	0.0657431	0.130448	18.0695
157	J2 (Bajo-Titho)	18.1397	18.2971	0.657431	15.8274	17.8371	18.2971	18.5855	19.2198	100	0.0657431	0.130448	18.0304
157	J2 (Bajo-Titho)	18.1397	18.2971	0.657431	15.8274	17.8371	18.2971	18.5855	19.2198	100	0.0657431	0.130448	18.692
157	J2 (Bajo-Titho)	18.1397	18.2971	0.657431	15.8274	17.8371	18.2971	18.5855	19.2198	100	0.0657431	0.130448	18.4678
157	J2 (Bajo-Titho)	18.1397	18.2971	0.657431	15.8274	17.8371	18.2971	18.5855	19.2198	100	0.0657431	0.130448	18.4566
157	J2 (Bajo-Titho)	18.1397	18.2971	0.657431	15.8274	17.8371	18.2971	18.5855	19.2198	100	0.0657431	0.130448	18.5945
157	J2 (Bajo-Titho)	18.1397	18.2971	0.657431	15.8274	17.8371	18.2971	18.5855	19.2198	100	0.0657431	0.130448	18.368
157	J2 (Bajo-Titho)	18.1397	18.2971	0.657431	15.8274	17.8371	18.2971	18.5855	19.2198	100	0.0657431	0.130448	15.8274
157	J2 (Bajo-Titho)	18.1397	18.2971	0.657431	15.8274	17.8371	18.2971	18.5855	19.2198	100	0.0657431	0.130448	18.4182
157	J2 (Bajo-Titho)	18.1397	18.2971	0.657431	15.8274	17.8371	18.2971	18.5855	19.2198	100	0.0657431	0.130448	17.5857
157	J2 (Bajo-Titho)	18.1397	18.2971	0.657431	15.8274	17.8371	18.2971	18.5855	19.2198	100	0.0657431	0.130448	17.7763
157	J2 (Bajo-Titho)	18.1397	18.2971	0.657431	15.8274	17.8371	18.2971	18.5855	19.2198	100	0.0657431	0.130448	18.7764
157	J2 (Bajo-Titho)	18.1397	18.2971	0.657431	15.8274	17.8371	18.2971	18.5855	19.2198	100	0.0657431	0.130448	18.6488
157	J2 (Bajo-Titho)	18.1397	18.2971	0.657431	15.8274	17.8371	18.2971	18.5855	19.2198	100	0.0657431	0.130448	18.9307
157	J2 (Bajo-Titho)	18.1397	18.2971	0.657431	15.8274	17.8371	18.2971	18.5855	19.2198	100	0.0657431	0.130448	18.4379
157	J2 (Bajo-Titho)	18.1397	18.2971	0.657431	15.8274	17.8371	18.2971	18.5855	19.2198	100	0.0657431	0.130448	18.3739
157	J2 (Bajo-Titho)	18.1397	18.2971	0.657431	15.8274	17.8371	18.2971	18.5855	19.2198	100	0.0657431	0.130448	18.1406
157	J2 (Bajo-Titho)	18.1397	18.2971	0.657431	15.8274	17.8371	18.2971	18.5855	19.2198	100	0.0657431	0.130448	18.7749
157	J2 (Bajo-Titho)	18.1397	18.2971	0.657431	15.8274	17.8371	18.2971	18.5855	19.2198	100	0.0657431	0.130448	18.1931
157	J2 (Bajo-Titho)	18.1397	18.2971	0.657431	15.8274	17.8371	18.2971	18.5855	19.2198	100	0.0657431	0.130448	18.1537
157	J2 (Bajo-Titho)	18.1397	18.2971	0.657431	15.8274	17.8371	18.2971	18.5855	19.2198	100	0.0657431	0.130448	18.1403
157	J2 (Bajo-Titho)	18.1397	18.2971	0.657431	15.8274	17.8371	18.2971	18.5855	19.2198	100	0.0657431	0.130448	17.8338
157	J2 (Bajo-Titho)	18.1397	18.2971	0.657431	15.8274	17.8371	18.2971	18.5855	19.2198	100	0.0657431	0.130448	18.1473
157	J2 (Bajo-Titho)	18.1397	18.2971	0.657431	15.8274	17.8371	18.2971	18.5855	19.2198	100	0.0657431	0.130448	18.6107
157	J2 (Bajo-Titho)	18.1397	18.2971	0.657431	15.8274	17.8371	18.2971	18.5855	19.2198	100	0.0657431	0.130448	18.6633
157	J2 (Bajo-Titho)	18.1397	18.2971	0.657431	15.8274	17.8371	18.2971	18.5855	19.2198	100	0.0657431	0.130448	19.2198
157	J2 (Bajo-Titho)	18.1397	18.2971	0.657431	15.8274	17.8371	18.2971	18.5855	19.2198	100	0.0657431	0.130448	18.769
157	J2 (Bajo-Titho)	18.1397	18.2971	0.657431	15.8274	17.8371	18.2971	18.5855	19.2198	100	0.0657431	0.130448	18.6196
157	J2 (Bajo-Titho)	18.1397	18.2971	0.657431	15.8274	17.8371	18.2971	18.5855	19.2198	100	0.0657431	0.130448	18.2755
157	J2 (Bajo-Titho)	18.1397	18.2971	0.657431	15.8274	17.8371	18.2971	18.5855	19.2198	100	0.0657431	0.130448	18.7362
157	J2 (Bajo-Titho)	18.1397	18.2971	0.657431	15.8274	17.8371	18.2971	18.5855	19.2198	100	0.0657431	0.130448	18.432
157	J2 (Bajo-Titho)	18.1397	18.2971	0.657431	15.8274	17.8371	18.2971	18.5855	19.2198	100	0.0657431	0.130448	16.4344
157	J2 (Bajo-Titho)	18.1397	18.2971	0.657431	15.8274	17.8371	18.2971	18.5855	19.2198	100	0.0657431	0.130448	18.7641
157	J2 (Bajo-Titho)	18.1397	18.2971	0.657431	15.8274	17.8371	18.2971	18.5855	19.2198	100	0.0657431	0.130448	17.5861
157	J2 (Bajo-Titho)	18.1397	18.2971	0.657431	15.8274	17.8371	18.2971	18.5855	19.2198	100	0.0657431	0.130448	18.2589
157	J2 (Bajo-Titho)	18.1397	18.2971	0.657431	15.8274	17.8371	18.2971	18.5855	19.2198	100	0.0657431	0.130448	18.4361
157	J2 (Bajo-Titho)	18.1397	18.2971	0.657431	15.8274	17.8371	18.2971	18.5855	19.2198	100	0.0657431	0.130448	18.5425
157	J2 (Bajo-Titho)	18.1397	18.2971	0.657431	15.8274	17.8371	18.2971	18.5855	19.2198	100	0.0657431	0.130448	18.1239
157	J2 (Bajo-Titho)	18.1397	18.2971	0.657431	15.8274	17.8371	18.2971	18.5855	19.2198	100	0.0657431	0.130448	19.2151
157	J2 (Bajo-Titho)	18.1397	18.2971	0.657431	15.8274	17.8371	18.2971	18.5855	19.2198	100	0.0657431	0.130448	18.3294
157	J2 (Bajo-Titho)	18.1397	18.2971	0.657431	15.8274	17.8371	18.2971	18.5855	19.2198	100	0.0657431	0.130448	18.7541
157	J2 (Bajo-Titho)	18.1397	18.2971	0.657431	15.8274	17.8371	18.2971	18.5855	19.2198	100	0.0657431	0.130448	19.0795
157	J2 (Bajo-Titho)	18.1397	18.2971	0.657431	15.8274	17.8371	18.2971	18.5855	19.2198	100	0.0657431	0.130448	17.4764
157	J2 (Bajo-Titho)	18.1397	18.2971	0.657431	15.8274	17.8371	18.2971	18.5855	19.2198	100	0.0657431	0.130448	17.2993
157	J2 (Bajo-Titho)	18.1397	18.2971	0.657431	15.8274	17.8371	18.2971	18.5855	19.2198	100	0.0657431	0.130448	17.3767
157	J2 (Bajo-Titho)	18.1397	18.2971	0.657431	15.8274	17.8371	18.2971	18.5855	19.2198	100	0.0657431	0.130448	18.2564
122.5	Early Cretaceous	18.2593	18.2693	0.331722	17.2793	18.0099	18.2693	18.4726	19.0248	100	0.0331722	0.0658208	18.3583
122.5	Early Cretaceous	18.2593	18.2693	0.331722	17.2793	18.0099	18.2693	18.4726	19.0248	100	0.0331722	0.0658208	17.8815
122.5	Early Cretaceous	18.2593	18.2693	0.331722	17.2793	18.0099	18.2693	18.4726	19.0248	100	0.0331722	0.0658208	18.3651
122.5	Early Cretaceous	18.2593	18.2693	0.331722	17.2793	18.0099	18.2693	18.4726	19.0248	100	0.0331722	0.0658208	18.2077
122.5	Early Cretaceous	18.2593	18.2693	0.331722	17.2793	18.0099	18.2693	18.4726	19.0248	100	0.0331722	0.0658208	18.1272
122.5	Early Cretaceous	18.2593	18.2693	0.331722	17.2793	18.0099	18.2693	18.4726	19.0248	100	0.0331722	0.0658208	18.5455
122.5	Early Cretaceous	18.2593	18.2693	0.331722	17.2793	18.0099	18.2693	18.4726	19.0248	100	0.0331722	0.0658208	18.4524
122.5	Early Cretaceous	18.2593	18.2693	0.331722	17.2793	18.0099	18.2693	18.4726	19.0248	100	0.0331722	0.0658208	18.0481
122.5	Early Cretaceous	18.2593	18.2693	0.331722	17.2793	18.0099	18.2693	18.4726	19.0248	100	0.0331722	0.0658208	18.4014
122.5	Early Cretaceous	18.2593	18.2693	0.331722	17.2793	18.0099	18.2693	18.4726	19.0248	100	0.0331722	0.0658208	19.0248
122.5	Early Cretaceous	18.2593	18.2693	0.331722	17.2793	18.0099	18.2693	18.4726	19.0248	100	0.0331722	0.0658208	17.9084
122.5	Early Cretaceous	18.2593	18.2693	0.331722	17.2793	18.0099	18.2693	18.4726	19.0248	100	0.0331722	0.0658208	18.4476
122.5	Early Cretaceous	18.2593	18.2693	0.331722	17.2793	18.0099	18.2693	18.4726	19.0248	100	0.0331722	0.0658208	17.672
122.5	Early Cretaceous	18.2593	18.2693	0.331722	17.2793	18.0099	18.2693	18.4726	19.0248	100	0.0331722	0.0658208	18.2391
122.5	Early Cretaceous	18.2593	18.2693	0.331722	17.2793	18.0099	18.2693	18.4726	19.0248	100	0.0331722	0.0658208	18.0219
122.5	Early Cretaceous	18.2593	18.2693	0.331722	17.2793	18.0099	18.2693	18.4726	19.0248	100	0.0331722	0.0658208	18.2197
122.5	Early Cretaceous	18.2593	18.2693	0.331722	17.2793	18.0099	18.2693	18.4726	19.0248	100	0.0331722	0.0658208	18.3184
122.5	Early Cretaceous	18.2593	18.2693	0.331722	17.2793	18.0099	18.2693	18.4726	19.0248	100	0.0331722	0.0658208	18.4088
122.5	Early Cretaceous	18.2593	18.2693	0.331722	17.2793	18.0099	18.2693	18.4726	19.0248	100	0.0331722	0.0658208	18.8283
122.5	Early Cretaceous	18.2593	18.2693	0.331722	17.2793	18.0099	18.2693	18.4726	19.0248	100	0.0331722	0.0658208	17.9718
122.5	Early Cretaceous	18.2593	18.2693	0.331722	17.2793	18.0099	18.2693	18.4726	19.0248	100	0.0331722	0.0658208	18.4613
122.5	Early Cretaceous	18.2593	18.2693	0.331722	17.2793	18.0099	18.2693	18.4726	19.0248	100	0.0331722	0.0658208	18.2358
122.5	Early Cretaceous	18.2593	18.2693	0.331722	17.2793	18.0099	18.2693	18.4726	19.0248	100	0.0331722	0.0658208	18.2345
122.5	Early Cretaceous	18.2593	18.2693	0.331722	17.2793	18.0099	18.2693	18.4726	19.0248	100	0.0331722	0.0658208	18.4149
122.5	Early Cretaceous	18.2593	18.2693	0.331722	17.2793	18.0099	18.2693	18.4726	19.0248	100	0.0331722	0.0658208	17.3119
122.5	Early Cretaceous	18.2593	18.2693	0.331722	17.2793	18.0099	18.2693	18.4726	19.0248	100	0.0331722	0.0658208	18.2745
122.5	Early Cretaceous	18.2593	18.2693	0.331722	17.2793	18.0099	18.2693	18.4726	19.0248	100	0.0331722	0.0658208	18.521
122.5	Early Cretaceous	18.2593	18.2693	0.331722	17.2793	18.0099	18.2693	18.4726	19.0248	100	0.0331722	0.0658208	18.0041
122.5	Early Cretaceous	18.2593	18.2693	0.331722	17.2793	18.0099	18.2693	18.4726	19.0248	100	0.0331722	0.0658208	18.1685
122.5	Early Cretaceous	18.2593	18.2693	0.331722	17.2793	18.0099	18.2693	18.4726	19.0248	100	0.0331722	0.0658208	18.7456
122.5	Early Cretaceous	18.2593	18.2693	0.331722	17.2793	18.0099	18.2693	18.4726	19.0248	100	0.0331722	0.0658208	18.7971
122.5	Early Cretaceous	18.2593	18.2693	0.331722	17.2793	18.0099	18.2693	18.4726	19.0248	100	0.0331722	0.0658208	17.8805
122.5	Early Cretaceous	18.2593	18.2693	0.331722	17.2793	18.0099	18.2693	18.4726	19.0248	100	0.0331722	0.0658208	18.2606
122.5	Early Cretaceous	18.2593	18.2693	0.331722	17.2793	18.0099	18.2693	18.4726	19.0248	100	0.0331722	0.0658208	17.9796
122.5	Early Cretaceous	18.2593	18.2693	0.331722	17.2793	18.0099	18.2693	18.4726	19.0248	100	0.0331722	0.0658208	18.6451
122.5	Early Cretaceous	18.2593	18.2693	0.331722	17.2793	18.0099	18.2693	18.4726	19.0248	100	0.0331722	0.0658208	18.4751
122.5	Early Cretaceous	18.2593	18.2693	0.331722	17.2793	18.0099	18.2693	18.4726	19.0248	100	0.0331722	0.0658208	18.3935
122.5	Early Cretaceous	18.2593	18.2693	0.331722	17.2793	18.0099	18.2693	18.4726	19.0248	100	0.0331722	0.0658208	17.7941
122.5	Early Cretaceous	18.2593	18.2693	0.331722	17.2793	18.0099	18.2693	18.4726	19.0248	100	0.0331722	0.0658208	18.1028
122.5	Early Cretaceous	18.2593	18.2693	0.331722	17.2793	18.0099	18.2693	18.4726	19.0248	100	0.0331722	0.0658208	18.3486
122.5	Early Cretaceous	18.2593	18.2693	0.331722	17.2793	18.0099	18.2693	18.4726	19.0248	100	0.0331722	0.0658208	18.1468
122.5	Early Cretaceous	18.2593	18.2693	0.331722	17.2793	18.0099	18.2693	18.4726	19.0248	100	0.0331722	0.0658208	18.5126
122.5	Early Cretaceous	18.2593	18.2693	0.331722	17.2793	18.0099	18.2693	18.4726	19.0248	100	0.0331722	0.0658208	18.618
122.5	Early Cretaceous	18.2593	18.2693	0.331722	17.2793	18.0099	18.2693	18.4726	19.0248	100	0.0331722	0.0658208	17.8863
122.5	Early Cretaceous	18.2593	18.2693	0.331722	17.2793	18.0099	18.2693	18.4726	19.0248	100	0.0331722	0.0658208	18.6799
122.5	Early Cretaceous	18.2593	18.2693	0.331722	17.2793	18.0099	18.2693	18.4726	19.0248	100	0.0331722	0.0658208	18.2749
122.5	Early Cretaceous	18.2593	18.2693	0.331722	17.2793	18.0099	18.2693	18.4726	19.0248	100	0.0331722	0.0658208	18.9179
122.5	Early Cretaceous	18.2593	18.2693	0.331722	17.2793	18.0099	18.2693	18.4726	19.0248	100	0.0331722	0.0658208	17.9898
122.5	Early Cretaceous	18.2593	18.2693	0.331722	17.2793	18.0099	18.2693	18.4726	19.0248	100	0.0331722	0.0658208	18.8192
122.5	Early Cretaceous	18.2593	18.2693	0.331722	17.2793	18.0099	18.2693	18.4726	19.0248	100	0.0331722	0.0658208	17.9518
122.5	Early Cretaceous	18.2593	18.2693	0.331722	17.2793	18.0099	18.2693	18.4726	19.0248	100	0.0331722	0.0658208	18.3581
122.5	Early Cretaceous	18.2593	18.2693	0.331722	17.2793	18.0099	18.2693	18.4726	19.0248	100	0.0331722	0.0658208	18.8159
122.5	Early Cretaceous	18.2593	18.2693	0.331722	17.2793	18.0099	18.2693	18.4726	19.0248	100	0.0331722	0.0658208	17.7294
122.5	Early Cretaceous	18.2593	18.2693	0.331722	17.2793	18.0099	18.2693	18.4726	19.0248	100	0.0331722	0.0658208	18.4095
122.5	Early Cretaceous	18.2593	18.2693	0.331722	17.2793	18.0099	18.2693	18.4726	19.0248	100	0.0331722	0.0658208	18.1091
122.5	Early Cretaceous	18.2593	18.2693	0.331722	17.2793	18.0099	18.2693	18.4726	19.0248	100	0.0331722	0.0658208	18.2502
122.5	Early Cretaceous	18.2593	18.2693	0.331722	17.2793	18.0099	18.2693	18.4726	19.0248	100	0.0331722	0.0658208	18.1447
122.5	Early Cretaceous	18.2593	18.2693	0.331722	17.2793	18.0099	18.2693	18.4726	19.0248	100	0.0331722	0.0658208	18.4717
122.5	Early Cretaceous	18.2593	18.2693	0.331722	17.2793	18.0099	18.2693	18.4726	19.0248	100	0.0331722	0.0658208	18.0413
122.5	Early Cretaceous	18.2593	18.2693	0.331722	17.2793	18.0099	18.2693	18.4726	19.0248	100	0.0331722	0.0658208	17.9507
122.5	Early Cretaceous	18.2593	18.2693	0.331722	17.2793	18.0099	18.2693	18.4726	19.0248	100	0.0331722	0.0658208	18.4281
122.5	Early Cretaceous	18.2593	18.2693	0.331722	17.2793	18.0099	18.2693	18.4726	19.0248	100	0.0331722	0.0658208	18.1882
122.5	Early Cretaceous	18.2593	18.2693	0.331722	17.2793	18.0099	18.2693	18.4726	19.0248	100	0.0331722	0.0658208	17.7895
122.5	Early Cretaceous	18.2593	18.2693	0.331722	17.2793	18.0099	18.2693	18.4726	19.0248	100	0.0331722	0.0658208	18.2021
122.5	Early Cretaceous	18.2593	18.2693	0.331722	17.2793	18.0099	18.2693	18.4726	19.0248	100	0.0331722	0.0658208	18.5116
122.5	Early Cretaceous	18.2593	18.2693	0.331722	17.2793	18.0099	18.2693	18.4726	19.0248	100	0.0331722	0.0658208	17.9629
122.5	Early Cretaceous	18.2593	18.2693	0.331722	17.2793	18.0099	18.2693	18.4726	19.0248	100	0.0331722	0.0658208	17.2793
122.5	Early Cretaceous	18.2593	18.2693	0.331722	17.2793	18.0099	18.2693	18.4726	19.0248	100	0.0331722	0.0658208	18.5461
122.5	Early Cretaceous	18.2593	18.2693	0.331722	17.2793	18.0099	18.2693	18.4726	19.0248	100	0.0331722	0.0658208	18.1765
122.5	Early Cretaceous	18.2593	18.2693	0.331722	17.2793	18.0099	18.2693	18.4726	19.0248	100	0.0331722	0.0658208	18.5267
122.5	Early Cretaceous	18.2593	18.2693	0.331722	17.2793	18.0099	18.2693	18.4726	19.0248	100	0.0331722	0.0658208	18.7193
122.5	Early Cretaceous	18.2593	18.2693	0.331722	17.2793	18.0099	18.2693	18.4726	19.0248	100	0.0331722	0.0658208	18.0247
122.5	Early Cretaceous	18.2593	18.2693	0.331722	17.2793	18.0099	18.2693	18.4726	19.0248	100	0.0331722	0.0658208	18.594
122.5	Early Cretaceous	18.2593	18.2693	0.331722	17.2793	18.0099	18.2693	18.4726	19.0248	100	0.0331722	0.0658208	18.2761
122.5	Early Cretaceous	18.2593	18.2693	0.331722	17.2793	18.0099	18.2693	18.4726	19.0248	100	0.0331722	0.0658208	18.3798
122.5	Early Cretaceous	18.2593	18.2693	0.331722	17.2793	18.0099	18.2693	18.4726	19.0248	100	0.0331722	0.0658208	17.8923
122.5	Early Cretaceous	18.2593	18.2693	0.331722	17.2793	18.0099	18.2693	18.4726	19.0248	100	0.0331722	0.0658208	18.2641
122.5	Early Cretaceous	18.2593	18.2693	0.331722	17.2793	18.0099	18.2693	18.4726	19.0248	100	0.0331722	0.0658208	18.5611
122.5	Early Cretaceous	18.2593	18.2693	0.331722	17.2793	18.0099	18.2693	18.4726	19.0248	100	0.0331722	0.0658208	18.3009
122.5	Early Cretaceous	18.2593	18.2693	0.331722	17.2793	18.0099	18.2693	18.4726	19.0248	100	0.0331722	0.0658208	18.1714
122.5	Early Cretaceous	18.2593	18.2693	0.331722	17.2793	18.0099	18.2693	18.4726	19.0248	100	0.0331722	0.0658208	18.4818
122.5	Early Cretaceous	18.2593	18.2693	0.331722	17.2793	18.0099	18.2693	18.4726	19.0248	100	0.0331722	0.0658208	18.2269
122.5	Early Cretaceous	18.2593	18.2693	0.331722	17.2793	18.0099	18.2693	18.4726	19.0248	100	0.0331722	0.0658208	17.988
122.5	Early Cretaceous	18.2593	18.2693	0.331722	17.2793	18.0099	18.2693	18.4726	19.0248	100	0.0331722	0.0658208	18.2533
122.5	Early Cretaceous	18.2593	18.2693	0.331722	17.2793	18.0099	18.2693	18.4726	19.0248	100	0.0331722	0.0658208	18.9309
122.5	Early Cretaceous	18.2593	18.2693	0.331722	17.2793	18.0099	18.2693	18.4726	19.0248	100	0.0331722	0.0658208	18.4813
122.5	Early Cretaceous	18.2593	18.2693	0.331722	17.2793	18.0099	18.2693	18.4726	19.0248	100	0.0331722	0.0658208	18.4484
122.5	Early Cretaceous	18.2593	18.2693	0.331722	17.2793	18.0099	18.2693	18.4726	19.0248	100	0.0331722	0.0658208	17.9671
122.5	Early Cretaceous	18.2593	18.2693	0.331722	17.2793	18.0099	18.2693	18.4726	19.0248	100	0.0331722	0.0658208	17.8158
122.5	Early Cretaceous	18.2593	18.2693	0.331722	17.2793	18.0099	18.2693	18.4726	19.0248	100	0.0331722	0.0658208	17.9077
122.5	Early Cretaceous	18.2593	18.2693	0.331722	17.2793	18.0099	18.2693	18.4726	19.0248	100	0.0331722	0.0658208	18.6949
122.5	Early Cretaceous	18.2593	18.2693	0.331722	17.2793	18.0099	18.2693	18.4726	19.0248	100	0.0331722	0.0658208	17.9323
122.5	Early Cretaceous	18.2593	18.2693	0.331722	17.2793	18.0099	18.2693	18.4726	19.0248	100	0.0331722	0.0658208	18.3301
122.5	Early Cretaceous	18.2593	18.2693	0.331722	17.2793	18.0099	18.2693	18.4726	19.0248	100	0.0331722	0.0658208	17.5742
122.5	Early Cretaceous	18.2593	18.2693	0.331722	17.2793	18.0099	18.2693	18.4726	19.0248	100	0.0331722	0.0658208	17.9106
122.5	Early Cretaceous	18.2593	18.2693	0.331722	17.2793	18.0099	18.2693	18.4726	19.0248	100	0.0331722	0.0658208	18.3193
122.5	Early Cretaceous	18.2593	18.2693	0.331722	17.2793	18.0099	18.2693	18.4726	19.0248	100	0.0331722	0.0658208	18.3107
122.5	Early Cretaceous	18.2593	18.2693	0.331722	17.2793	18.0099	18.2693	18.4726	19.0248	100	0.0331722	0.0658208	18.3119
122.5	Early Cretaceous	18.2593	18.2693	0.331722	17.2793	18.0099	18.2693	18.4726	19.0248	100	0.0331722	0.0658208	18.0118
122.5	Early Cretaceous	18.2593	18.2693	0.331722	17.2793	18.0099	18.2693	18.4726	19.0248	100	0.0331722	0.0658208	18.6595
93.5	LK1 (Ceno-Sant)	18.2816	18.3857	0.706213	16.1759	17.8521	18.3857	18.7505	19.5891	100	0.0706213	0.140128	17.442
93.5	LK1 (Ceno-Sant)	18.2816	18.3857	0.706213	16.1759	17.8521	18.3857	18.7505	19.5891	100	0.0706213	0.140128	18.7938
93.5	LK1 (Ceno-Sant)	18.2816	18.3857	0.706213	16.1759	17.8521	18.3857	18.7505	19.5891	100	0.0706213	0.140128	18.5895
93.5	LK1 (Ceno-Sant)	18.2816	18.3857	0.706213	16.1759	17.8521	18.3857	18.7505	19.5891	100	0.0706213	0.140128	19.2318
93.5	LK1 (Ceno-Sant)	18.2816	18.3857	0.706213	16.1759	17.8521	18.3857	18.7505	19.5891	100	0.0706213	0.140128	17.5974
93.5	LK1 (Ceno-Sant)	18.2816	18.3857	0.706213	16.1759	17.8521	18.3857	18.7505	19.5891	100	0.0706213	0.140128	17.8488
93.5	LK1 (Ceno-Sant)	18.2816	18.3857	0.706213	16.1759	17.8521	18.3857	18.7505	19.5891	100	0.0706213	0.140128	17.2924
93.5	LK1 (Ceno-Sant)	18.2816	18.3857	0.706213	16.1759	17.8521	18.3857	18.7505	19.5891	100	0.0706213	0.140128	19.3269
93.5	LK1 (Ceno-Sant)	18.2816	18.3857	0.706213	16.1759	17.8521	18.3857	18.7505	19.5891	100	0.0706213	0.140128	19.3417
93.5	LK1 (Ceno-Sant)	18.2816	18.3857	0.706213	16.1759	17.8521	18.3857	18.7505	19.5891	100	0.0706213	0.140128	17.469
93.5	LK1 (Ceno-Sant)	18.2816	18.3857	0.706213	16.1759	17.8521	18.3857	18.7505	19.5891	100	0.0706213	0.140128	17.8531
93.5	LK1 (Ceno-Sant)	18.2816	18.3857	0.706213	16.1759	17.8521	18.3857	18.7505	19.5891	100	0.0706213	0.140128	18.1617
93.5	LK1 (Ceno-Sant)	18.2816	18.3857	0.706213	16.1759	17.8521	18.3857	18.7505	19.5891	100	0.0706213	0.140128	17.2663
93.5	LK1 (Ceno-Sant)	18.2816	18.3857	0.706213	16.1759	17.8521	18.3857	18.7505	19.5891	100	0.0706213	0.140128	18.6122
93.5	LK1 (Ceno-Sant)	18.2816	18.3857	0.706213	16.1759	17.8521	18.3857	18.7505	19.5891	100	0.0706213	0.140128	19.0702
93.5	LK1 (Ceno-Sant)	18.2816	18.3857	0.706213	16.1759	17.8521	18.3857	18.7505	19.5891	100	0.0706213	0.140128	19.3351
93.5	LK1 (Ceno-Sant)	18.2816	18.3857	0.706213	16.1759	17.8521	18.3857	18.7505	19.5891	100	0.0706213	0.140128	18.0502
93.5	LK1 (Ceno-Sant)	18.2816	18.3857	0.706213	16.1759	17.8521	18.3857	18.7505	19.5891	100	0.0706213	0.140128	18.5168
93.5	LK1 (Ceno-Sant)	18.2816	18.3857	0.706213	16.1759	17.8521	18.3857	18.7505	19.5891	100	0.0706213	0.140128	19.252
93.5	LK1 (Ceno-Sant)	18.2816	18.3857	0.706213	16.1759	17.8521	18.3857	18.7505	19.5891	100	0.0706213	0.140128	18.7999
93.5	LK1 (Ceno-Sant)	18.2816	18.3857	0.706213	16.1759	17.8521	18.3857	18.7505	19.5891	100	0.0706213	0.140128	18.6601
93.5	LK1 (Ceno-Sant)	18.2816	18.3857	0.706213	16.1759	17.8521	18.3857	18.7505	19.5891	100	0.0706213	0.140128	18.1961
93.5	LK1 (Ceno-Sant)	18.2816	18.3857	0.706213	16.1759	17.8521	18.3857	18.7505	19.5891	100	0.0706213	0.140128	19.5174
93.5	LK1 (Ceno-Sant)	18.2816	18.3857	0.706213	16.1759	17.8521	18.3857	18.7505	19.5891	100	0.0706213	0.140128	18.0697
93.5	LK1 (Ceno-Sant)	18.2816	18.3857	0.706213	16.1759	17.8521	18.3857	18.7505	19.5891	100	0.0706213	0.140128	18.8633
93.5	LK1 (Ceno-Sant)	18.2816	18.3857	0.706213	16.1759	17.8521	18.3857	18.7505	19.5891	100	0.0706213	0.140128	18.682
93.5	LK1 (Ceno-Sant)	18.2816	18.3857	0.706213	16.1759	17.8521	18.3857	18.7505	19.5891	100	0.0706213	0.140128	18.5755
93.5	LK1 (Ceno-Sant)	18.2816	18.3857	0.706213	16.1759	17.8521	18.3857	18.7505	19.5891	100	0.0706213	0.140128	19.5891
93.5	LK1 (Ceno-Sant)	18.2816	18.3857	0.706213	16.1759	17.8521	18.3857	18.7505	19.5891	100	0.0706213	0.140128	17.4501
93.5	LK1 (Ceno-Sant)	18.2816	18.3857	0.706213	16.1759	17.8521	18.3857	18.7505	19.5891	100	0.0706213	0.140128	18.8497
93.5	LK1 (Ceno-Sant)	18.2816	18.3857	0.706213	16.1759	17.8521	18.3857	18.7505	19.5891	100	0.0706213	0.140128	18.4172
93.5	LK1 (Ceno-Sant)	18.2816	18.3857	0.706213	16.1759	17.8521	18.3857	18.7505	19.5891	100	0.0706213	0.140128	18.6946
93.5	LK1 (Ceno-Sant)	18.2816	18.3857	0.706213	16.1759	17.8521	18.3857	18.7505	19.5891	100	0.0706213	0.140128	18.312
93.5	LK1 (Ceno-Sant)	18.2816	18.3857	0.706213	16.1759	17.8521	18.3857	18.7505	19.5891	100	0.0706213	0.140128	18.6305
93.5	LK1 (Ceno-Sant)	18.2816	18.3857	0.706213	16.1759	17.8521	18.3857	18.7505	19.5891	100	0.0706213	0.140128	17.5673
93.5	LK1 (Ceno-Sant)	18.2816	18.3857	0.706213	16.1759	17.8521	18.3857	18.7505	19.5891	100	0.0706213	0.140128	18.6888
93.5	LK1 (Ceno-Sant)	18.2816	18.3857	0.706213	16.1759	17.8521	18.3857	18.7505	19.5891	100	0.0706213	0.140128	18.3309
93.5	LK1 (Ceno-Sant)	18.2816	18.3857	0.706213	16.1759	17.8521	18.3857	18.7505	19.5891	100	0.0706213	0.140128	18.7393
93.5	LK1 (Ceno-Sant)	18.2816	18.3857	0.706213	16.1759	17.8521	18.3857	18.7505	19.5891	100	0.0706213	0.140128	16.8868
93.5	LK1 (Ceno-Sant)	18.2816	18.3857	0.706213	16.1759	17.8521	18.3857	18.7505	19.5891	100	0.0706213	0.140128	17.2593
93.5	LK1 (Ceno-Sant)	18.2816	18.3857	0.706213	16.1759	17.8521	18.3857	18.7505	19.5891	100	0.0706213	0.140128	18.0119
93.5	LK1 (Ceno-Sant)	18.2816	18.3857	0.706213	16.1759	17.8521	18.3857	18.7505	19.5891	100	0.0706213	0.140128	18.3115
93.5	LK1 (Ceno-Sant)	18.2816	18.3857	0.706213	16.1759	17.8521	18.3857	18.7505	19.5891	100	0.0706213	0.140128	17.2428
93.5	LK1 (Ceno-Sant)	18.2816	18.3857	0.706213	16.1759	17.8521	18.3857	18.7505	19.5891	100	0.0706213	0.140128	19.5661
93.5	LK1 (Ceno-Sant)	18.2816	18.3857	0.706213	16.1759	17.8521	18.3857	18.7505	19.5891	100	0.0706213	0.140128	17.3742
93.5	LK1 (Ceno-Sant)	18.2816	18.3857	0.706213	16.1759	17.8521	18.3857	18.7505	19.5891	100	0.0706213	0.140128	18.5407
93.5	LK1 (Ceno-Sant)	18.2816	18.3857	0.706213	16.1759	17.8521	18.3857	18.7505	19.5891	100	0.0706213	0.140128	17.9365
93.5	LK1 (Ceno-Sant)	18.2816	18.3857	0.706213	16.1759	17.8521	18.3857	18.7505	19.5891	100	0.0706213	0.140128	16.3372
93.5	LK1 (Ceno-Sant)	18.2816	18.3857	0.706213	16.1759	17.8521	18.3857	18.7505	19.5891	100	0.0706213	0.140128	18.2358
93.5	LK1 (Ceno-Sant)	18.2816	18.3857	0.706213	16.1759	17.8521	18.3857	18.7505	19.5891	100	0.0706213	0.140128	17.8945
93.5	LK1 (Ceno-Sant)	18.2816	18.3857	0.706213	16.1759	17.8521	18.3857	18.7505	19.5891	100	0.0706213	0.140128	18.3718
93.5	LK1 (Ceno-Sant)	18.2816	18.3857	0.706213	16.1759	17.8521	18.3857	18.7505	19.5891	100	0.0706213	0.140128	18.8866
93.5	LK1 (Ceno-Sant)	18.2816	18.3857	0.706213	16.1759	17.8521	18.3857	18.7505	19.5891	100	0.0706213	0.140128	18.2528
93.5	LK1 (Ceno-Sant)	18.2816	18.3857	0.706213	16.1759	17.8521	18.3857	18.7505	19.5891	100	0.0706213	0.140128	17.2555
93.5	LK1 (Ceno-Sant)	18.2816	18.3857	0.706213	16.1759	17.8521	18.3857	18.7505	19.5891	100	0.0706213	0.140128	18.4641
93.5	LK1 (Ceno-Sant)	18.2816	18.3857	0.706213	16.1759	17.8521	18.3857	18.7505	19.5891	100	0.0706213	0.140128	18.6818
93.5	LK1 (Ceno-Sant)	18.2816	18.3857	0.706213	16.1759	17.8521	18.3857	18.7505	19.5891	100	0.0706213	0.140128	18.3164
93.5	LK1 (Ceno-Sant)	18.2816	18.3857	0.706213	16.1759	17.8521	18.3857	18.7505	19.5891	100	0.0706213	0.140128	18.1427
93.5	LK1 (Ceno-Sant)	18.2816	18.3857	0.706213	16.1759	17.8521	18.3857	18.7505	19.5891	100	0.0706213	0.140128	17.5126
93.5	LK1 (Ceno-Sant)	18.2816	18.3857	0.706213	16.1759	17.8521	18.3857	18.7505	19.5891	100	0.0706213	0.140128	18.1615
93.5	LK1 (Ceno-Sant)	18.2816	18.3857	0.706213	16.1759	17.8521	18.3857	18.7505	19.5891	100	0.0706213	0.140128	18.4632
93.5	LK1 (Ceno-Sant)	18.2816	18.3857	0.706213	16.1759	17.8521	18.3857	18.7505	19.5891	100	0.0706213	0.140128	16.1759
93.5	LK1 (Ceno-Sant)	18.2816	18.3857	0.706213	16.1759	17.8521	18.3857	18.7505	19.5891	100	0.0706213	0.140128	18.6305
93.5	LK1 (Ceno-Sant)	18.2816	18.3857	0.706213	16.1759	17.8521	18.3857	18.7505	19.5891	100	0.0706213	0.140128	17.6181
93.5	LK1 (Ceno-Sant)	18.2816	18.3857	0.706213	16.1759	17.8521	18.3857	18.7505	19.5891	100	0.0706213	0.140128	19.2684
93.5	LK1 (Ceno-Sant)	18.2816	18.3857	0.706213	16.1759	17.8521	18.3857	18.7505	19.5891	100	0.0706213	0.140128	19.131
93.5	LK1 (Ceno-Sant)	18.2816	18.3857	0.706213	16.1759	17.8521	18.3857	18.7505	19.5891	100	0.0706213	0.140128	18.9636
93.5	LK1 (Ceno-Sant)	18.2816	18.3857	0.706213	16.1759	17.8521	18.3857	18.7505	19.5891	100	0.0706213	0.140128	18.6214
93.5	LK1 (Ceno-Sant)	18.2816	18.3857	0.706213	16.1759	17.8521	18.3857	18.7505	19.5891	100	0.0706213	0.140128	18.9713
93.5	LK1 (Ceno-Sant)	18.2816	18.3857	0.706213	16.1759	17.8521	18.3857	18.7505	19.5891	100	0.0706213	0.140128	19.1348
93.5	LK1 (Ceno-Sant)	18.2816	18.3857	0.706213	16.1759	17.8521	18.3857	18.7505	19.5891	100	0.0706213	0.140128	18.9524
93.5	LK1 (Ceno-Sant)	18.2816	18.3857	0.706213	16.1759	17.8521	18.3857	18.7505	19.5891	100	0.0706213	0.140128	17.2896
93.5	LK1 (Ceno-Sant)	18.2816	18.3857	0.706213	16.1759	17.8521	18.3857	18.7505	19.5891	100	0.0706213	0.140128	17.9581
93.5	LK1 (Ceno-Sant)	18.2816	18.3857	0.706213	16.1759	17.8521	18.3857	18.7505	19.5891	100	0.0706213	0.140128	18.3995
93.5	LK1 (Ceno-Sant)	18.2816	18.3857	0.706213	16.1759	17.8521	18.3857	18.7505	19.5891	100	0.0706213	0.140128	18.5263
93.5	LK1 (Ceno-Sant)	18.2816	18.3857	0.706213	16.1759	17.8521	18.3857	18.7505	19.5891	100	0.0706213	0.140128	18.5607
93.5	LK1 (Ceno-Sant)	18.2816	18.3857	0.706213	16.1759	17.8521	18.3857	18.7505	19.5891	100	0.0706213	0.140128	17.8062
93.5	LK1 (Ceno-Sant)	18.2816	18.3857	0.706213	16.1759	17.8521	18.3857	18.7505	19.5891	100	0.0706213	0.140128	18.2588
93.5	LK1 (Ceno-Sant)	18.2816	18.3857	0.706213	16.1759	17.8521	18.3857	18.7505	19.5891	100	0.0706213	0.140128	18.7842
93.5	LK1 (Ceno-Sant)	18.2816	18.3857	0.706213	16.1759	17.8521	18.3857	18.7505	19.5891	100	0.0706213	0.140128	19.3186
93.5	LK1 (Ceno-Sant)	18.2816	18.3857	0.706213	16.1759	17.8521	18.3857	18.7505	19.5891	100	0.0706213	0.140128	18.8457
93.5	LK1 (Ceno-Sant)	18.2816	18.3857	0.706213	16.1759	17.8521	18.3857	18.7505	19.5891	100	0.0706213	0.140128	17.7739
93.5	LK1 (Ceno-Sant)	18.2816	18.3857	0.706213	16.1759	17.8521	18.3857	18.7505	19.5891	100	0.0706213	0.140128	17.3256
93.5	LK1 (Ceno-Sant)	18.2816	18.3857	0.706213	16.1759	17.8521	18.3857	18.7505	19.5891	100	0.0706213	0.140128	18.6877
93.5	LK1 (Ceno-Sant)	18.2816	18.3857	0.706213	16.1759	17.8521	18.3857	18.7505	19.5891	100	0.0706213	0.140128	16.8825
93.5	LK1 (Ceno-Sant)	18.2816	18.3857	0.706213	16.1759	17.8521	18.3857	18.7505	19.5891	100	0.0706213	0.140128	18.6302
93.5	LK1 (Ceno-Sant)	18.2816	18.3857	0.706213	16.1759	17.8521	18.3857	18.7505	19.5891	100	0.0706213	0.140128	18.8398
93.5	LK1 (Ceno-Sant)	18.2816	18.3857	0.706213	16.1759	17.8521	18.3857	18.7505	19.5891	100	0.0706213	0.140128	17.9004
93.5	LK1 (Ceno-Sant)	18.2816	18.3857	0.706213	16.1759	17.8521	18.3857	18.7505	19.5891	100	0.0706213	0.140128	17.9293
93.5	LK1 (Ceno-Sant)	18.2816	18.3857	0.706213	16.1759	17.8521	18.3857	18.7505	19.5891	100	0.0706213	0.140128	18.0742
93.5	LK1 (Ceno-Sant)	18.2816	18.3857	0.706213	16.1759	17.8521	18.3857	18.7505	19.5891	100	0.0706213	0.140128	18.4617
93.5	LK1 (Ceno-Sant)	18.2816	18.3857	0.706213	16.1759	17.8521	18.3857	18.7505	19.5891	100	0.0706213	0.140128	17.6614
93.5	LK1 (Ceno-Sant)	18.2816	18.3857	0.706213	16.1759	17.8521	18.3857	18.7505	19.5891	100	0.0706213	0.140128	18.076
93.5	LK1 (Ceno-Sant)	18.2816	18.3857	0.706213	16.1759	17.8521	18.3857	18.7505	19.5891	100	0.0706213	0.140128	17.3514
93.5	LK1 (Ceno-Sant)	18.2816	18.3857	0.706213	16.1759	17.8521	18.3857	18.7505	19.5891	100	0.0706213	0.140128	17.2313
93.5	LK1 (Ceno-Sant)	18.2816	18.3857	0.706213	16.1759	17.8521	18.3857	18.7505	19.5891	100	0.0706213	0.140128	18.4066
93.5	LK1 (Ceno-Sant)	18.2816	18.3857	0.706213	16.1759	17.8521	18.3857	18.7505	19.5891	100	0.0706213	0.140128	18.2914
93.5	LK1 (Ceno-Sant)	18.2816	18.3857	0.706213	16.1759	17.8521	18.3857	18.7505	19.5891	100	0.0706213	0.140128	18.0109
93.5	LK1 (Ceno-Sant)	18.2816	18.3857	0.706213	16.1759	17.8521	18.3857	18.7505	19.5891	100	0.0706213	0.140128	18.5792
93.5	LK1 (Ceno-Sant)	18.2816	18.3857	0.706213	16.1759	17.8521	18.3857	18.7505	19.5891	100	0.0706213	0.140128	19.0431
74.5	LK2 (Camp-Maast)	18.9122	18.9341	0.280105	17.8988	18.7061	18.9341	19.1101	19.485	100	0.0280105	0.0555789	18.3562
74.5	LK2 (Camp-Maast)	18.9122	18.9341	0.280105	17.8988	18.7061	18.9341	19.1101	19.485	100	0.0280105	0.0555789	19.2121
74.5	LK2 (Camp-Maast)	18.9122	18.9341	0.280105	17.8988	18.7061	18.9341	19.1101	19.485	100	0.0280105	0.0555789	19.485
74.5	LK2 (Camp-Maast)	18.9122	18.9341	0.280105	17.8988	18.7061	18.9341	19.1101	19.485	100	0.0280105	0.0555789	18.7676
74.5	LK2 (Camp-Maast)	18.9122	18.9341	0.280105	17.8988	18.7061	18.9341	19.1101	19.485	100	0.0280105	0.0555789	18.3623
74.5	LK2 (Camp-Maast)	18.9122	18.9341	0.280105	17.8988	18.7061	18.9341	19.1101	19.485	100	0.0280105	0.0555789	18.8701
74.5	LK2 (Camp-Maast)	18.9122	18.9341	0.280105	17.8988	18.7061	18.9341	19.1101	19.485	100	0.0280105	0.0555789	18.8924
74.5	LK2 (Camp-Maast)	18.9122	18.9341	0.280105	17.8988	18.7061	18.9341	19.1101	19.485	100	0.0280105	0.0555789	18.4016
74.5	LK2 (Camp-Maast)	18.9122	18.9341	0.280105	17.8988	18.7061	18.9341	19.1101	19.485	100	0.0280105	0.0555789	19.1506
74.5	LK2 (Camp-Maast)	18.9122	18.9341	0.280105	17.8988	18.7061	18.9341	19.1101	19.485	100	0.0280105	0.0555789	19.118
74.5	LK2 (Camp-Maast)	18.9122	18.9341	0.280105	17.8988	18.7061	18.9341	19.1101	19.485	100	0.0280105	0.0555789	18.9478
74.5	LK2 (Camp-Maast)	18.9122	18.9341	0.280105	17.8988	18.7061	18.9341	19.1101	19.485	100	0.0280105	0.0555789	18.7458
74.5	LK2 (Camp-Maast)	18.9122	18.9341	0.280105	17.8988	18.7061	18.9341	19.1101	19.485	100	0.0280105	0.0555789	19.2324
74.5	LK2 (Camp-Maast)	18.9122	18.9341	0.280105	17.8988	18.7061	18.9341	19.1101	19.485	100	0.0280105	0.0555789	18.6056
74.5	LK2 (Camp-Maast)	18.9122	18.9341	0.280105	17.8988	18.7061	18.9341	19.1101	19.485	100	0.0280105	0.0555789	18.9127
74.5	LK2 (Camp-Maast)	18.9122	18.9341	0.280105	17.8988	18.7061	18.9341	19.1101	19.485	100	0.0280105	0.0555789	19.0091
74.5	LK2 (Camp-Maast)	18.9122	18.9341	0.280105	17.8988	18.7061	18.9341	19.1101	19.485	100	0.0280105	0.0555789	18.8117
74.5	LK2 (Camp-Maast)	18.9122	18.9341	0.280105	17.8988	18.7061	18.9341	19.1101	19.485	100	0.0280105	0.0555789	18.6341
74.5	LK2 (Camp-Maast)	18.9122	18.9341	0.280105	17.8988	18.7061	18.9341	19.1101	19.485	100	0.0280105	0.0555789	18.9417
74.5	LK2 (Camp-Maast)	18.9122	18.9341	0.280105	17.8988	18.7061	18.9341	19.1101	19.485	100	0.0280105	0.0555789	18.6801
74.5	LK2 (Camp-Maast)	18.9122	18.9341	0.280105	17.8988	18.7061	18.9341	19.1101	19.485	100	0.0280105	0.0555789	19.045
74.5	LK2 (Camp-Maast)	18.9122	18.9341	0.280105	17.8988	18.7061	18.9341	19.1101	19.485	100	0.0280105	0.0555789	18.5735
74.5	LK2 (Camp-Maast)	18.9122	18.9341	0.280105	17.8988	18.7061	18.9341	19.1101	19.485	100	0.0280105	0.0555789	18.789
74.5	LK2 (Camp-Maast)	18.9122	18.9341	0.280105	17.8988	18.7061	18.9341	19.1101	19.485	100	0.0280105	0.0555789	19.145
74.5	LK2 (Camp-Maast)	18.9122	18.9341	0.280105	17.8988	18.7061	18.9341	19.1101	19.485	100	0.0280105	0.0555789	18.9749
74.5	LK2 (Camp-Maast)	18.9122	18.9341	0.280105	17.8988	18.7061	18.9341	19.1101	19.485	100	0.0280105	0.0555789	18.6736
74.5	LK2 (Camp-Maast)	18.9122	18.9341	0.280105	17.8988	18.7061	18.9341	19.1101	19.485	100	0.0280105	0.0555789	18.7455
74.5	LK2 (Camp-Maast)	18.9122	18.9341	0.280105	17.8988	18.7061	18.9341	19.1101	19.485	100	0.0280105	0.0555789	18.8227
74.5	LK2 (Camp-Maast)	18.9122	18.9341	0.280105	17.8988	18.7061	18.9341	19.1101	19.485	100	0.0280105	0.0555789	18.6354
74.5	LK2 (Camp-Maast)	18.9122	18.9341	0.280105	17.8988	18.7061	18.9341	19.1101	19.485	100	0.0280105	0.0555789	19.1102
74.5	LK2 (Camp-Maast)	18.9122	18.9341	0.280105	17.8988	18.7061	18.9341	19.1101	19.485	100	0.0280105	0.0555789	18.7991
74.5	LK2 (Camp-Maast)	18.9122	18.9341	0.280105	17.8988	18.7061	18.9341	19.1101	19.485	100	0.0280105	0.0555789	18.9804
74.5	LK2 (Camp-Maast)	18.9122	18.9341	0.280105	17.8988	18.7061	18.9341	19.1101	19.485	100	0.0280105	0.0555789	19.1854
74.5	LK2 (Camp-Maast)	18.9122	18.9341	0.280105	17.8988	18.7061	18.9341	19.1101	19.485	100	0.0280105	0.0555789	18.8472
74.5	LK2 (Camp-Maast)	18.9122	18.9341	0.280105	17.8988	18.7061	18.9341	19.1101	19.485	100	0.0280105	0.0555789	18.6548
74.5	LK2 (Camp-Maast)	18.9122	18.9341	0.280105	17.8988	18.7061	18.9341	19.1101	19.485	100	0.0280105	0.0555789	19.0893
74.5	LK2 (Camp-Maast)	18.9122	18.9341	0.280105	17.8988	18.7061	18.9341	19.1101	19.485	100	0.0280105	0.0555789	19.163
74.5	LK2 (Camp-Maast)	18.9122	18.9341	0.280105	17.8988	18.7061	18.9341	19.1101	19.485	100	0.0280105	0.0555789	19.0368
74.5	LK2 (Camp-Maast)	18.9122	18.9341	0.280105	17.8988	18.7061	18.9341	19.1101	19.485	100	0.0280105	0.0555789	18.5587
74.5	LK2 (Camp-Maast)	18.9122	18.9341	0.280105	17.8988	18.7061	18.9341	19.1101	19.485	100	0.0280105	0.0555789	19.048
74.5	LK2 (Camp-Maast)	18.9122	18.9341	0.280105	17.8988	18.7061	18.9341	19.1101	19.485	100	0.0280105	0.0555789	19.2533
74.5	LK2 (Camp-Maast)	18.9122	18.9341	0.280105	17.8988	18.7061	18.9341	19.1101	19.485	100	0.0280105	0.0555789	19.0638
74.5	LK2 (Camp-Maast)	18.9122	18.9341	0.280105	17.8988	18.7061	18.9341	19.1101	19.485	100	0.0280105	0.0555789	19.4254
74.5	LK2 (Camp-Maast)	18.9122	18.9341	0.280105	17.8988	18.7061	18.9341	19.1101	19.485	100	0.0280105	0.0555789	19.0777
74.5	LK2 (Camp-Maast)	18.9122	18.9341	0.280105	17.8988	18.7061	18.9341	19.1101	19.485	100	0.0280105	0.0555789	19.3378
74.5	LK2 (Camp-Maast)	18.9122	18.9341	0.280105	17.8988	18.7061	18.9341	19.1101	19.485	100	0.0280105	0.0555789	18.6696
74.5	LK2 (Camp-Maast)	18.9122	18.9341	0.280105	17.8988	18.7061	18.9341	19.1101	19.485	100	0.0280105	0.0555789	18.5577
74.5	LK2 (Camp-Maast)	18.9122	18.9341	0.280105	17.8988	18.7061	18.9341	19.1101	19.485	100	0.0280105	0.0555789	18.8469
74.5	LK2 (Camp-Maast)	18.9122	18.9341	0.280105	17.8988	18.7061	18.9341	19.1101	19.485	100	0.0280105	0.0555789	19.0734
74.5	LK2 (Camp-Maast)	18.9122	18.9341	0.280105	17.8988	18.7061	18.9341	19.1101	19.485	100	0.0280105	0.0555789	19.1062
74.5	LK2 (Camp-Maast)	18.9122	18.9341	0.280105	17.8988	18.7061	18.9341	19.1101	19.485	100	0.0280105	0.0555789	19.1101
74.5	LK2 (Camp-Maast)	18.9122	18.9341	0.280105	17.8988	18.7061	18.9341	19.1101	19.485	100	0.0280105	0.0555789	18.8895
74.5	LK2 (Camp-Maast)	18.9122	18.9341	0.280105	17.8988	18.7061	18.9341	19.1101	19.485	100	0.0280105	0.0555789	18.5941
74.5	LK2 (Camp-Maast)	18.9122	18.9341	0.280105	17.8988	18.7061	18.9341	19.1101	19.485	100	0.0280105	0.0555789	19.2092
74.5	LK2 (Camp-Maast)	18.9122	18.9341	0.280105	17.8988	18.7061	18.9341	19.1101	19.485	100	0.0280105	0.0555789	18.6456
74.5	LK2 (Camp-Maast)	18.9122	18.9341	0.280105	17.8988	18.7061	18.9341	19.1101	19.485	100	0.0280105	0.0555789	19.0858
74.5	LK2 (Camp-Maast)	18.9122	18.9341	0.280105	17.8988	18.7061	18.9341	19.1101	19.485	100	0.0280105	0.0555789	18.9265
74.5	LK2 (Camp-Maast)	18.9122	18.9341	0.280105	17.8988	18.7061	18.9341	19.1101	19.485	100	0.0280105	0.0555789	19.137
74.5	LK2 (Camp-Maast)	18.9122	18.9341	0.280105	17.8988	18.7061	18.9341	19.1101	19.485	100	0.0280105	0.0555789	18.887
74.5	LK2 (Camp-Maast)	18.9122	18.9341	0.280105	17.8988	18.7061	18.9341	19.1101	19.485	100	0.0280105	0.0555789	19.2829
74.5	LK2 (Camp-Maast)	18.9122	18.9341	0.280105	17.8988	18.7061	18.9341	19.1101	19.485	100	0.0280105	0.0555789	19.2342
74.5	LK2 (Camp-Maast)	18.9122	18.9341	0.280105	17.8988	18.7061	18.9341	19.1101	19.485	100	0.0280105	0.0555789	17.8988
74.5	LK2 (Camp-Maast)	18.9122	18.9341	0.280105	17.8988	18.7061	18.9341	19.1101	19.485	100	0.0280105	0.0555789	18.855
74.5	LK2 (Camp-Maast)	18.9122	18.9341	0.280105	17.8988	18.7061	18.9341	19.1101	19.485	100	0.0280105	0.0555789	18.5769
74.5	LK2 (Camp-Maast)	18.9122	18.9341	0.280105	17.8988	18.7061	18.9341	19.1101	19.485	100	0.0280105	0.0555789	18.4432
74.5	LK2 (Camp-Maast)	18.9122	18.9341	0.280105	17.8988	18.7061	18.9341	19.1101	19.485	100	0.0280105	0.0555789	18.6682
74.5	LK2 (Camp-Maast)	18.9122	18.9341	0.280105	17.8988	18.7061	18.9341	19.1101	19.485	100	0.0280105	0.0555789	19.0872
74.5	LK2 (Camp-Maast)	18.9122	18.9341	0.280105	17.8988	18.7061	18.9341	19.1101	19.485	100	0.0280105	0.0555789	18.7083
74.5	LK2 (Camp-Maast)	18.9122	18.9341	0.280105	17.8988	18.7061	18.9341	19.1101	19.485	100	0.0280105	0.0555789	18.9834
74.5	LK2 (Camp-Maast)	18.9122	18.9341	0.280105	17.8988	18.7061	18.9341	19.1101	19.485	100	0.0280105	0.0555789	18.8182
74.5	LK2 (Camp-Maast)	18.9122	18.9341	0.280105	17.8988	18.7061	18.9341	19.1101	19.485	100	0.0280105	0.0555789	19.1029
74.5	LK2 (Camp-Maast)	18.9122	18.9341	0.280105	17.8988	18.7061	18.9341	19.1101	19.485	100	0.0280105	0.0555789	19.073
74.5	LK2 (Camp-Maast)	18.9122	18.9341	0.280105	17.8988	18.7061	18.9341	19.1101	19.485	100	0.0280105	0.0555789	18.6995
74.5	LK2 (Camp-Maast)	18.9122	18.9341	0.280105	17.8988	18.7061	18.9341	19.1101	19.485	100	0.0280105	0.0555789	18.7903
74.5	LK2 (Camp-Maast)	18.9122	18.9341	0.280105	17.8988	18.7061	18.9341	19.1101	19.485	100	0.0280105	0.0555789	19.035
74.5	LK2 (Camp-Maast)	18.9122	18.9341	0.280105	17.8988	18.7061	18.9341	19.1101	19.485	100	0.0280105	0.0555789	18.9106
74.5	LK2 (Camp-Maast)	18.9122	18.9341	0.280105	17.8988	18.7061	18.9341	19.1101	19.485	100	0.0280105	0.0555789	19.2637
74.5	LK2 (Camp-Maast)	18.9122	18.9341	0.280105	17.8988	18.7061	18.9341	19.1101	19.485	100	0.0280105	0.0555789	19.1527
74.5	LK2 (Camp-Maast)	18.9122	18.9341	0.280105	17.8988	18.7061	18.9341	19.1101	19.485	100	0.0280105	0.0555789	18.513
74.5	LK2 (Camp-Maast)	18.9122	18.9341	0.280105	17.8988	18.7061	18.9341	19.1101	19.485	100	0.0280105	0.0555789	18.4938
74.5	LK2 (Camp-Maast)	18.9122	18.9341	0.280105	17.8988	18.7061	18.9341	19.1101	19.485	100	0.0280105	0.0555789	18.8645
74.5	LK2 (Camp-Maast)	18.9122	18.9341	0.280105	17.8988	18.7061	18.9341	19.1101	19.485	100	0.0280105	0.0555789	18.8269
74.5	LK2 (Camp-Maast)	18.9122	18.9341	0.280105	17.8988	18.7061	18.9341	19.1101	19.485	100	0.0280105	0.0555789	19.3564
74.5	LK2 (Camp-Maast)	18.9122	18.9341	0.280105	17.8988	18.7061	18.9341	19.1101	19.485	100	0.0280105	0.0555789	19.2683
74.5	LK2 (Camp-Maast)	18.9122	18.9341	0.280105	17.8988	18.7061	18.9341	19.1101	19.485	100	0.0280105	0.0555789	19.0577
74.5	LK2 (Camp-Maast)	18.9122	18.9341	0.280105	17.8988	18.7061	18.9341	19.1101	19.485	100	0.0280105	0.0555789	18.5445
74.5	LK2 (Camp-Maast)	18.9122	18.9341	0.280105	17.8988	18.7061	18.9341	19.1101	19.485	100	0.0280105	0.0555789	19.1838
74.5	LK2 (Camp-Maast)	18.9122	18.9341	0.280105	17.8988	18.7061	18.9341	19.1101	19.485	100	0.0280105	0.0555789	19.1907
74.5	LK2 (Camp-Maast)	18.9122	18.9341	0.280105	17.8988	18.7061	18.9341	19.1101	19.485	100	0.0280105	0.0555789	18.9253
74.5	LK2 (Camp-Maast)	18.9122	18.9341	0.280105	17.8988	18.7061	18.9341	19.1101	19.485	100	0.0280105	0.0555789	19.0611
74.5	LK2 (Camp-Maast)	18.9122	18.9341	0.280105	17.8988	18.7061	18.9341	19.1101	19.485	100	0.0280105	0.0555789	18.9808
74.5	LK2 (Camp-Maast)	18.9122	18.9341	0.280105	17.8988	18.7061	18.9341	19.1101	19.485	100	0.0280105	0.0555789	19.2042
74.5	LK2 (Camp-Maast)	18.9122	18.9341	0.280105	17.8988	18.7061	18.9341	19.1101	19.485	100	0.0280105	0.0555789	19.2933
74.5	LK2 (Camp-Maast)	18.9122	18.9341	0.280105	17.8988	18.7061	18.9341	19.1101	19.485	100	0.0280105	0.0555789	18.9663
74.5	LK2 (Camp-Maast)	18.9122	18.9341	0.280105	17.8988	18.7061	18.9341	19.1101	19.485	100	0.0280105	0.0555789	18.8603
74.5	LK2 (Camp-Maast)	18.9122	18.9341	0.280105	17.8988	18.7061	18.9341	19.1101	19.485	100	0.0280105	0.0555789	18.3015
74.5	LK2 (Camp-Maast)	18.9122	18.9341	0.280105	17.8988	18.7061	18.9341	19.1101	19.485	100	0.0280105	0.0555789	18.9258
74.5	LK2 (Camp-Maast)	18.9122	18.9341	0.280105	17.8988	18.7061	18.9341	19.1101	19.485	100	0.0280105	0.0555789	19.0739
74.5	LK2 (Camp-Maast)	18.9122	18.9341	0.280105	17.8988	18.7061	18.9341	19.1101	19.485	100	0.0280105	0.0555789	18.6032
74.5	LK2 (Camp-Maast)	18.9122	18.9341	0.280105	17.8988	18.7061	18.9341	19.1101	19.485	100	0.0280105	0.0555789	19.2295
61	Paleocene	17.9459	18.0899	0.777133	14.9357	17.5116	18.0899	18.5784	19.1431	100	0.0777133	0.1542	18.7077
61	Paleocene	17.9459	18.0899	0.777133	14.9357	17.5116	18.0899	18.5784	19.1431	100	0.0777133	0.1542	17.2781
61	Paleocene	17.9459	18.0899	0.777133	14.9357	17.5116	18.0899	18.5784	19.1431	100	0.0777133	0.1542	18.532
61	Paleocene	17.9459	18.0899	0.777133	14.9357	17.5116	18.0899	18.5784	19.1431	100	0.0777133	0.1542	19.0449
61	Paleocene	17.9459	18.0899	0.777133	14.9357	17.5116	18.0899	18.5784	19.1431	100	0.0777133	0.1542	18.9863
61	Paleocene	17.9459	18.0899	0.777133	14.9357	17.5116	18.0899	18.5784	19.1431	100	0.0777133	0.1542	18.6761
61	Paleocene	17.9459	18.0899	0.777133	14.9357	17.5116	18.0899	18.5784	19.1431	100	0.0777133	0.1542	16.6753
61	Paleocene	17.9459	18.0899	0.777133	14.9357	17.5116	18.0899	18.5784	19.1431	100	0.0777133	0.1542	18.3095
61	Paleocene	17.9459	18.0899	0.777133	14.9357	17.5116	18.0899	18.5784	19.1431	100	0.0777133	0.1542	17.3779
61	Paleocene	17.9459	18.0899	0.777133	14.9357	17.5116	18.0899	18.5784	19.1431	100	0.0777133	0.1542	18.296
61	Paleocene	17.9459	18.0899	0.777133	14.9357	17.5116	18.0899	18.5784	19.1431	100	0.0777133	0.1542	17.4855
61	Paleocene	17.9459	18.0899	0.777133	14.9357	17.5116	18.0899	18.5784	19.1431	100	0.0777133	0.1542	17.6343
61	Paleocene	17.9459	18.0899	0.777133	14.9357	17.5116	18.0899	18.5784	19.1431	100	0.0777133	0.1542	17.0444
61	Paleocene	17.9459	18.0899	0.777133	14.9357	17.5116	18.0899	18.5784	19.1431	100	0.0777133	0.1542	18.2549
61	Paleocene	17.9459	18.0899	0.777133	14.9357	17.5116	18.0899	18.5784	19.1431	100	0.0777133	0.1542	18.0315
61	Paleocene	17.9459	18.0899	0.777133	14.9357	17.5116	18.0899	18.5784	19.1431	100	0.0777133	0.1542	18.6994
61	Paleocene	17.9459	18.0899	0.777133	14.9357	17.5116	18.0899	18.5784	19.1431	100	0.0777133	0.1542	18.5901
61	Paleocene	17.9459	18.0899	0.777133	14.9357	17.5116	18.0899	18.5784	19.1431	100	0.0777133	0.1542	18.6616
61	Paleocene	17.9459	18.0899	0.777133	14.9357	17.5116	18.0899	18.5784	19.1431	100	0.0777133	0.1542	18.5784
61	Paleocene	17.9459	18.0899	0.777133	14.9357	17.5116	18.0899	18.5784	19.1431	100	0.0777133	0.1542	17.9987
61	Paleocene	17.9459	18.0899	0.777133	14.9357	17.5116	18.0899	18.5784	19.1431	100	0.0777133	0.1542	18.6466
61	Paleocene	17.9459	18.0899	0.777133	14.9357	17.5116	18.0899	18.5784	19.1431	100	0.0777133	0.1542	18.524
61	Paleocene	17.9459	18.0899	0.777133	14.9357	17.5116	18.0899	18.5784	19.1431	100	0.0777133	0.1542	17.5812
61	Paleocene	17.9459	18.0899	0.777133	14.9357	17.5116	18.0899	18.5784	19.1431	100	0.0777133	0.1542	18.5784
61	Paleocene	17.9459	18.0899	0.777133	14.9357	17.5116	18.0899	18.5784	19.1431	100	0.0777133	0.1542	17.4896
61	Paleocene	17.9459	18.0899	0.777133	14.9357	17.5116	18.0899	18.5784	19.1431	100	0.0777133	0.1542	17.3348
61	Paleocene	17.9459	18.0899	0.777133	14.9357	17.5116	18.0899	18.5784	19.1431	100	0.0777133	0.1542	18.1255
61	Paleocene	17.9459	18.0899	0.777133	14.9357	17.5116	18.0899	18.5784	19.1431	100	0.0777133	0.1542	16.1929
61	Paleocene	17.9459	18.0899	0.777133	14.9357	17.5116	18.0899	18.5784	19.1431	100	0.0777133	0.1542	16.6044
61	Paleocene	17.9459	18.0899	0.777133	14.9357	17.5116	18.0899	18.5784	19.1431	100	0.0777133	0.1542	17.8354
61	Paleocene	17.9459	18.0899	0.777133	14.9357	17.5116	18.0899	18.5784	19.1431	100	0.0777133	0.1542	17.2998
61	Paleocene	17.9459	18.0899	0.777133	14.9357	17.5116	18.0899	18.5784	19.1431	100	0.0777133	0.1542	18.2586
61	Paleocene	17.9459	18.0899	0.777133	14.9357	17.5116	18.0899	18.5784	19.1431	100	0.0777133	0.1542	18.6234
61	Paleocene	17.9459	18.0899	0.777133	14.9357	17.5116	18.0899	18.5784	19.1431	100	0.0777133	0.1542	16.2765
61	Paleocene	17.9459	18.0899	0.777133	14.9357	17.5116	18.0899	18.5784	19.1431	100	0.0777133	0.1542	18.7398
61	Paleocene	17.9459	18.0899	0.777133	14.9357	17.5116	18.0899	18.5784	19.1431	100	0.0777133	0.1542	18.7398
61	Paleocene	17.9459	18.0899	0.777133	14.9357	17.5116	18.0899	18.5784	19.1431	100	0.0777133	0.1542	18.1327
61	Paleocene	17.9459	18.0899	0.777133	14.9357	17.5116	18.0899	18.5784	19.1431	100	0.0777133	0.1542	18.1758
61	Paleocene	17.9459	18.0899	0.777133	14.9357	17.5116	18.0899	18.5784	19.1431	100	0.0777133	0.1542	17.8348
61	Paleocene	17.9459	18.0899	0.777133	14.9357	17.5116	18.0899	18.5784	19.1431	100	0.0777133	0.1542	18.5436
61	Paleocene	17.9459	18.0899	0.777133	14.9357	17.5116	18.0899	18.5784	19.1431	100	0.0777133	0.1542	18.7442
61	Paleocene	17.9459	18.0899	0.777133	14.9357	17.5116	18.0899	18.5784	19.1431	100	0.0777133	0.1542	18.3785
61	Paleocene	17.9459	18.0899	0.777133	14.9357	17.5116	18.0899	18.5784	19.1431	100	0.0777133	0.1542	18.959
61	Paleocene	17.9459	18.0899	0.777133	14.9357	17.5116	18.0899	18.5784	19.1431	100	0.0777133	0.1542	19.1282
61	Paleocene	17.9459	18.0899	0.777133	14.9357	17.5116	18.0899	18.5784	19.1431	100	0.0777133	0.1542	14.9357
61	Paleocene	17.9459	18.0899	0.777133	14.9357	17.5116	18.0899	18.5784	19.1431	100	0.0777133	0.1542	17.7203
61	Paleocene	17.9459	18.0899	0.777133	14.9357	17.5116	18.0899	18.5784	19.1431	100	0.0777133	0.1542	19.1431
61	Paleocene	17.9459	18.0899	0.777133	14.9357	17.5116	18.0899	18.5784	19.1431	100	0.0777133	0.1542	18.1059
61	Paleocene	17.9459	18.0899	0.777133	14.9357	17.5116	18.0899	18.5784	19.1431	100	0.0777133	0.1542	19.06
61	Paleocene	17.9459	18.0899	0.777133	14.9357	17.5116	18.0899	18.5784	19.1431	100	0.0777133	0.1542	17.7625
61	Paleocene	17.9459	18.0899	0.777133	14.9357	17.5116	18.0899	18.5784	19.1431	100	0.0777133	0.1542	18.1565
61	Paleocene	17.9459	18.0899	0.777133	14.9357	17.5116	18.0899	18.5784	19.1431	100	0.0777133	0.1542	18.5649
61	Paleocene	17.9459	18.0899	0.777133	14.9357	17.5116	18.0899	18.5784	19.1431	100	0.0777133	0.1542	18.0786
61	Paleocene	17.9459	18.0899	0.777133	14.9357	17.5116	18.0899	18.5784	19.1431	100	0.0777133	0.1542	17.5732
61	Paleocene	17.9459	18.0899	0.777133	14.9357	17.5116	18.0899	18.5784	19.1431	100	0.0777133	0.1542	18.6582
61	Paleocene	17.9459	18.0899	0.777133	14.9357	17.5116	18.0899	18.5784	19.1431	100	0.0777133	0.1542	16.5593
61	Paleocene	17.9459	18.0899	0.777133	14.9357	17.5116	18.0899	18.5784	19.1431	100	0.0777133	0.1542	18.6111
61	Paleocene	17.9459	18.0899	0.777133	14.9357	17.5116	18.0899	18.5784	19.1431	100	0.0777133	0.1542	18.1143
61	Paleocene	17.9459	18.0899	0.777133	14.9357	17.5116	18.0899	18.5784	19.1431	100	0.0777133	0.1542	18.2059
61	Paleocene	17.9459	18.0899	0.777133	14.9357	17.5116	18.0899	18.5784	19.1431	100	0.0777133	0.1542	16.8648
61	Paleocene	17.9459	18.0899	0.777133	14.9357	17.5116	18.0899	18.5784	19.1431	100	0.0777133	0.1542	18.104
61	Paleocene	17.9459	18.0899	0.777133	14.9357	17.5116	18.0899	18.5784	19.1431	100	0.0777133	0.1542	17.5057
61	Paleocene	17.9459	18.0899	0.777133	14.9357	17.5116	18.0899	18.5784	19.1431	100	0.0777133	0.1542	17.5136
61	Paleocene	17.9459	18.0899	0.777133	14.9357	17.5116	18.0899	18.5784	19.1431	100	0.0777133	0.1542	18.6616
61	Paleocene	17.9459	18.0899	0.777133	14.9357	17.5116	18.0899	18.5784	19.1431	100	0.0777133	0.1542	17.588
61	Paleocene	17.9459	18.0899	0.777133	14.9357	17.5116	18.0899	18.5784	19.1431	100	0.0777133	0.1542	17.3723
61	Paleocene	17.9459	18.0899	0.777133	14.9357	17.5116	18.0899	18.5784	19.1431	100	0.0777133	0.1542	17.8082
61	Paleocene	17.9459	18.0899	0.777133	14.9357	17.5116	18.0899	18.5784	19.1431	100	0.0777133	0.1542	17.5971
61	Paleocene	17.9459	18.0899	0.777133	14.9357	17.5116	18.0899	18.5784	19.1431	100	0.0777133	0.1542	18.277
61	Paleocene	17.9459	18.0899	0.777133	14.9357	17.5116	18.0899	18.5784	19.1431	100	0.0777133	0.1542	17.8512
61	Paleocene	17.9459	18.0899	0.777133	14.9357	17.5116	18.0899	18.5784	19.1431	100	0.0777133	0.1542	18.3858
61	Paleocene	17.9459	18.0899	0.777133	14.9357	17.5116	18.0899	18.5784	19.1431	100	0.0777133	0.1542	17.6301
61	Paleocene	17.9459	18.0899	0.777133	14.9357	17.5116	18.0899	18.5784	19.1431	100	0.0777133	0.1542	17.7384
61	Paleocene	17.9459	18.0899	0.777133	14.9357	17.5116	18.0899	18.5784	19.1431	100	0.0777133	0.1542	16.9788
61	Paleocene	17.9459	18.0899	0.777133	14.9357	17.5116	18.0899	18.5784	19.1431	100	0.0777133	0.1542	17.9213
61	Paleocene	17.9459	18.0899	0.777133	14.9357	17.5116	18.0899	18.5784	19.1431	100	0.0777133	0.1542	17.9171
61	Paleocene	17.9459	18.0899	0.777133	14.9357	17.5116	18.0899	18.5784	19.1431	100	0.0777133	0.1542	17.7303
61	Paleocene	17.9459	18.0899	0.777133	14.9357	17.5116	18.0899	18.5784	19.1431	100	0.0777133	0.1542	17.9251
61	Paleocene	17.9459	18.0899	0.777133	14.9357	17.5116	18.0899	18.5784	19.1431	100	0.0777133	0.1542	18.956
61	Paleocene	17.9459	18.0899	0.777133	14.9357	17.5116	18.0899	18.5784	19.1431	100	0.0777133	0.1542	18.5373
61	Paleocene	17.9459	18.0899	0.777133	14.9357	17.5116	18.0899	18.5784	19.1431	100	0.0777133	0.1542	16.0385
61	Paleocene	17.9459	18.0899	0.777133	14.9357	17.5116	18.0899	18.5784	19.1431	100	0.0777133	0.1542	18.1012
61	Paleocene	17.9459	18.0899	0.777133	14.9357	17.5116	18.0899	18.5784	19.1431	100	0.0777133	0.1542	17.6282
61	Paleocene	17.9459	18.0899	0.777133	14.9357	17.5116	18.0899	18.5784	19.1431	100	0.0777133	0.1542	17.3153
61	Paleocene	17.9459	18.0899	0.777133	14.9357	17.5116	18.0899	18.5784	19.1431	100	0.0777133	0.1542	17.0271
61	Paleocene	17.9459	18.0899	0.777133	14.9357	17.5116	18.0899	18.5784	19.1431	100	0.0777133	0.1542	17.9866
61	Paleocene	17.9459	18.0899	0.777133	14.9357	17.5116	18.0899	18.5784	19.1431	100	0.0777133	0.1542	16.6449
61	Paleocene	17.9459	18.0899	0.777133	14.9357	17.5116	18.0899	18.5784	19.1431	100	0.0777133	0.1542	18.4951
61	Paleocene	17.9459	18.0899	0.777133	14.9357	17.5116	18.0899	18.5784	19.1431	100	0.0777133	0.1542	17.5863
61	Paleocene	17.9459	18.0899	0.777133	14.9357	17.5116	18.0899	18.5784	19.1431	100	0.0777133	0.1542	18.6297
61	Paleocene	17.9459	18.0899	0.777133	14.9357	17.5116	18.0899	18.5784	19.1431	100	0.0777133	0.1542	18.6331
61	Paleocene	17.9459	18.0899	0.777133	14.9357	17.5116	18.0899	18.5784	19.1431	100	0.0777133	0.1542	18.7438
61	Paleocene	17.9459	18.0899	0.777133	14.9357	17.5116	18.0899	18.5784	19.1431	100	0.0777133	0.1542	18.962
61	Paleocene	17.9459	18.0899	0.777133	14.9357	17.5116	18.0899	18.5784	19.1431	100	0.0777133	0.1542	16.7805
61	Paleocene	17.9459	18.0899	0.777133	14.9357	17.5116	18.0899	18.5784	19.1431	100	0.0777133	0.1542	18.2669
61	Paleocene	17.9459	18.0899	0.777133	14.9357	17.5116	18.0899	18.5784	19.1431	100	0.0777133	0.1542	18.0437
61	Paleocene	17.9459	18.0899	0.777133	14.9357	17.5116	18.0899	18.5784	19.1431	100	0.0777133	0.1542	17.1239
61	Paleocene	17.9459	18.0899	0.777133	14.9357	17.5116	18.0899	18.5784	19.1431	100	0.0777133	0.1542	16.7932
61	Paleocene	17.9459	18.0899	0.777133	14.9357	17.5116	18.0899	18.5784	19.1431	100	0.0777133	0.1542	18.5686
61	Paleocene	17.9459	18.0899	0.777133	14.9357	17.5116	18.0899	18.5784	19.1431	100	0.0777133	0.1542	17.494
45	Eocene	18.8723	18.902	0.299009	17.6692	18.7259	18.902	19.0919	19.4194	100	0.0299009	0.0593299	19.2149
45	Eocene	18.8723	18.902	0.299009	17.6692	18.7259	18.902	19.0919	19.4194	100	0.0299009	0.0593299	19.0239
45	Eocene	18.8723	18.902	0.299009	17.6692	18.7259	18.902	19.0919	19.4194	100	0.0299009	0.0593299	18.9286
45	Eocene	18.8723	18.902	0.299009	17.6692	18.7259	18.902	19.0919	19.4194	100	0.0299009	0.0593299	18.9528
45	Eocene	18.8723	18.902	0.299009	17.6692	18.7259	18.902	19.0919	19.4194	100	0.0299009	0.0593299	19.2846
45	Eocene	18.8723	18.902	0.299009	17.6692	18.7259	18.902	19.0919	19.4194	100	0.0299009	0.0593299	19.1822
45	Eocene	18.8723	18.902	0.299009	17.6692	18.7259	18.902	19.0919	19.4194	100	0.0299009	0.0593299	19.2075
45	Eocene	18.8723	18.902	0.299009	17.6692	18.7259	18.902	19.0919	19.4194	100	0.0299009	0.0593299	19.2122
45	Eocene	18.8723	18.902	0.299009	17.6692	18.7259	18.902	19.0919	19.4194	100	0.0299009	0.0593299	18.8631
45	Eocene	18.8723	18.902	0.299009	17.6692	18.7259	18.902	19.0919	19.4194	100	0.0299009	0.0593299	18.8082
45	Eocene	18.8723	18.902	0.299009	17.6692	18.7259	18.902	19.0919	19.4194	100	0.0299009	0.0593299	18.2218
45	Eocene	18.8723	18.902	0.299009	17.6692	18.7259	18.902	19.0919	19.4194	100	0.0299009	0.0593299	18.7284
45	Eocene	18.8723	18.902	0.299009	17.6692	18.7259	18.902	19.0919	19.4194	100	0.0299009	0.0593299	19.173
45	Eocene	18.8723	18.902	0.299009	17.6692	18.7259	18.902	19.0919	19.4194	100	0.0299009	0.0593299	19.2333
45	Eocene	18.8723	18.902	0.299009	17.6692	18.7259	18.902	19.0919	19.4194	100	0.0299009	0.0593299	18.5954
45	Eocene	18.8723	18.902	0.299009	17.6692	18.7259	18.902	19.0919	19.4194	100	0.0299009	0.0593299	18.4073
45	Eocene	18.8723	18.902	0.299009	17.6692	18.7259	18.902	19.0919	19.4194	100	0.0299009	0.0593299	18.8572
45	Eocene	18.8723	18.902	0.299009	17.6692	18.7259	18.902	19.0919	19.4194	100	0.0299009	0.0593299	19.3262
45	Eocene	18.8723	18.902	0.299009	17.6692	18.7259	18.902	19.0919	19.4194	100	0.0299009	0.0593299	19.0582
45	Eocene	18.8723	18.902	0.299009	17.6692	18.7259	18.902	19.0919	19.4194	100	0.0299009	0.0593299	18.0866
45	Eocene	18.8723	18.902	0.299009	17.6692	18.7259	18.902	19.0919	19.4194	100	0.0299009	0.0593299	19.0292
45	Eocene	18.8723	18.902	0.299009	17.6692	18.7259	18.902	19.0919	19.4194	100	0.0299009	0.0593299	18.744
45	Eocene	18.8723	18.902	0.299009	17.6692	18.7259	18.902	19.0919	19.4194	100	0.0299009	0.0593299	18.7224
45	Eocene	18.8723	18.902	0.299009	17.6692	18.7259	18.902	19.0919	19.4194	100	0.0299009	0.0593299	18.7256
45	Eocene	18.8723	18.902	0.299009	17.6692	18.7259	18.902	19.0919	19.4194	100	0.0299009	0.0593299	18.9646
45	Eocene	18.8723	18.902	0.299009	17.6692	18.7259	18.902	19.0919	19.4194	100	0.0299009	0.0593299	18.726
45	Eocene	18.8723	18.902	0.299009	17.6692	18.7259	18.902	19.0919	19.4194	100	0.0299009	0.0593299	19.4194
45	Eocene	18.8723	18.902	0.299009	17.6692	18.7259	18.902	19.0919	19.4194	100	0.0299009	0.0593299	18.7451
45	Eocene	18.8723	18.902	0.299009	17.6692	18.7259	18.902	19.0919	19.4194	100	0.0299009	0.0593299	18.81
45	Eocene	18.8723	18.902	0.299009	17.6692	18.7259	18.902	19.0919	19.4194	100	0.0299009	0.0593299	19.0936
45	Eocene	18.8723	18.902	0.299009	17.6692	18.7259	18.902	19.0919	19.4194	100	0.0299009	0.0593299	19.0278
45	Eocene	18.8723	18.902	0.299009	17.6692	18.7259	18.902	19.0919	19.4194	100	0.0299009	0.0593299	18.8847
45	Eocene	18.8723	18.902	0.299009	17.6692	18.7259	18.902	19.0919	19.4194	100	0.0299009	0.0593299	19.1246
45	Eocene	18.8723	18.902	0.299009	17.6692	18.7259	18.902	19.0919	19.4194	100	0.0299009	0.0593299	19.0025
45	Eocene	18.8723	18.902	0.299009	17.6692	18.7259	18.902	19.0919	19.4194	100	0.0299009	0.0593299	18.317
45	Eocene	18.8723	18.902	0.299009	17.6692	18.7259	18.902	19.0919	19.4194	100	0.0299009	0.0593299	18.926
45	Eocene	18.8723	18.902	0.299009	17.6692	18.7259	18.902	19.0919	19.4194	100	0.0299009	0.0593299	18.4111
45	Eocene	18.8723	18.902	0.299009	17.6692	18.7259	18.902	19.0919	19.4194	100	0.0299009	0.0593299	18.9851
45	Eocene	18.8723	18.902	0.299009	17.6692	18.7259	18.902	19.0919	19.4194	100	0.0299009	0.0593299	18.9664
45	Eocene	18.8723	18.902	0.299009	17.6692	18.7259	18.902	19.0919	19.4194	100	0.0299009	0.0593299	18.8384
45	Eocene	18.8723	18.902	0.299009	17.6692	18.7259	18.902	19.0919	19.4194	100	0.0299009	0.0593299	18.8008
45	Eocene	18.8723	18.902	0.299009	17.6692	18.7259	18.902	19.0919	19.4194	100	0.0299009	0.0593299	19.1332
45	Eocene	18.8723	18.902	0.299009	17.6692	18.7259	18.902	19.0919	19.4194	100	0.0299009	0.0593299	18.9053
45	Eocene	18.8723	18.902	0.299009	17.6692	18.7259	18.902	19.0919	19.4194	100	0.0299009	0.0593299	18.8802
45	Eocene	18.8723	18.902	0.299009	17.6692	18.7259	18.902	19.0919	19.4194	100	0.0299009	0.0593299	18.2726
45	Eocene	18.8723	18.902	0.299009	17.6692	18.7259	18.902	19.0919	19.4194	100	0.0299009	0.0593299	19.2902
45	Eocene	18.8723	18.902	0.299009	17.6692	18.7259	18.902	19.0919	19.4194	100	0.0299009	0.0593299	18.8697
45	Eocene	18.8723	18.902	0.299009	17.6692	18.7259	18.902	19.0919	19.4194	100	0.0299009	0.0593299	18.7886
45	Eocene	18.8723	18.902	0.299009	17.6692	18.7259	18.902	19.0919	19.4194	100	0.0299009	0.0593299	19.008
45	Eocene	18.8723	18.902	0.299009	17.6692	18.7259	18.902	19.0919	19.4194	100	0.0299009	0.0593299	18.9987
45	Eocene	18.8723	18.902	0.299009	17.6692	18.7259	18.902	19.0919	19.4194	100	0.0299009	0.0593299	18.9412
45	Eocene	18.8723	18.902	0.299009	17.6692	18.7259	18.902	19.0919	19.4194	100	0.0299009	0.0593299	18.5107
45	Eocene	18.8723	18.902	0.299009	17.6692	18.7259	18.902	19.0919	19.4194	100	0.0299009	0.0593299	18.6285
45	Eocene	18.8723	18.902	0.299009	17.6692	18.7259	18.902	19.0919	19.4194	100	0.0299009	0.0593299	18.8988
45	Eocene	18.8723	18.902	0.299009	17.6692	18.7259	18.902	19.0919	19.4194	100	0.0299009	0.0593299	19.2372
45	Eocene	18.8723	18.902	0.299009	17.6692	18.7259	18.902	19.0919	19.4194	100	0.0299009	0.0593299	19.1041
45	Eocene	18.8723	18.902	0.299009	17.6692	18.7259	18.902	19.0919	19.4194	100	0.0299009	0.0593299	18.8018
45	Eocene	18.8723	18.902	0.299009	17.6692	18.7259	18.902	19.0919	19.4194	100	0.0299009	0.0593299	18.6903
45	Eocene	18.8723	18.902	0.299009	17.6692	18.7259	18.902	19.0919	19.4194	100	0.0299009	0.0593299	18.579
45	Eocene	18.8723	18.902	0.299009	17.6692	18.7259	18.902	19.0919	19.4194	100	0.0299009	0.0593299	19.2215
45	Eocene	18.8723	18.902	0.299009	17.6692	18.7259	18.902	19.0919	19.4194	100	0.0299009	0.0593299	18.8685
45	Eocene	18.8723	18.902	0.299009	17.6692	18.7259	18.902	19.0919	19.4194	100	0.0299009	0.0593299	19.0737
45	Eocene	18.8723	18.902	0.299009	17.6692	18.7259	18.902	19.0919	19.4194	100	0.0299009	0.0593299	19.158
45	Eocene	18.8723	18.902	0.299009	17.6692	18.7259	18.902	19.0919	19.4194	100	0.0299009	0.0593299	19.1801
45	Eocene	18.8723	18.902	0.299009	17.6692	18.7259	18.902	19.0919	19.4194	100	0.0299009	0.0593299	18.958
45	Eocene	18.8723	18.902	0.299009	17.6692	18.7259	18.902	19.0919	19.4194	100	0.0299009	0.0593299	18.8208
45	Eocene	18.8723	18.902	0.299009	17.6692	18.7259	18.902	19.0919	19.4194	100	0.0299009	0.0593299	18.4547
45	Eocene	18.8723	18.902	0.299009	17.6692	18.7259	18.902	19.0919	19.4194	100	0.0299009	0.0593299	19.1299
45	Eocene	18.8723	18.902	0.299009	17.6692	18.7259	18.902	19.0919	19.4194	100	0.0299009	0.0593299	18.6957
45	Eocene	18.8723	18.902	0.299009	17.6692	18.7259	18.902	19.0919	19.4194	100	0.0299009	0.0593299	19.085
45	Eocene	18.8723	18.902	0.299009	17.6692	18.7259	18.902	19.0919	19.4194	100	0.0299009	0.0593299	19.2261
45	Eocene	18.8723	18.902	0.299009	17.6692	18.7259	18.902	19.0919	19.4194	100	0.0299009	0.0593299	18.9838
45	Eocene	18.8723	18.902	0.299009	17.6692	18.7259	18.902	19.0919	19.4194	100	0.0299009	0.0593299	18.8158
45	Eocene	18.8723	18.902	0.299009	17.6692	18.7259	18.902	19.0919	19.4194	100	0.0299009	0.0593299	18.6341
45	Eocene	18.8723	18.902	0.299009	17.6692	18.7259	18.902	19.0919	19.4194	100	0.0299009	0.0593299	17.6692
45	Eocene	18.8723	18.902	0.299009	17.6692	18.7259	18.902	19.0919	19.4194	100	0.0299009	0.0593299	18.8526
45	Eocene	18.8723	18.902	0.299009	17.6692	18.7259	18.902	19.0919	19.4194	100	0.0299009	0.0593299	18.5618
45	Eocene	18.8723	18.902	0.299009	17.6692	18.7259	18.902	19.0919	19.4194	100	0.0299009	0.0593299	19.2633
45	Eocene	18.8723	18.902	0.299009	17.6692	18.7259	18.902	19.0919	19.4194	100	0.0299009	0.0593299	18.9069
45	Eocene	18.8723	18.902	0.299009	17.6692	18.7259	18.902	19.0919	19.4194	100	0.0299009	0.0593299	18.4979
45	Eocene	18.8723	18.902	0.299009	17.6692	18.7259	18.902	19.0919	19.4194	100	0.0299009	0.0593299	18.808
45	Eocene	18.8723	18.902	0.299009	17.6692	18.7259	18.902	19.0919	19.4194	100	0.0299009	0.0593299	18.2417
45	Eocene	18.8723	18.902	0.299009	17.6692	18.7259	18.902	19.0919	19.4194	100	0.0299009	0.0593299	18.5726
45	Eocene	18.8723	18.902	0.299009	17.6692	18.7259	18.902	19.0919	19.4194	100	0.0299009	0.0593299	18.8058
45	Eocene	18.8723	18.902	0.299009	17.6692	18.7259	18.902	19.0919	19.4194	100	0.0299009	0.0593299	19.0914
45	Eocene	18.8723	18.902	0.299009	17.6692	18.7259	18.902	19.0919	19.4194	100	0.0299009	0.0593299	19.3355
45	Eocene	18.8723	18.902	0.299009	17.6692	18.7259	18.902	19.0919	19.4194	100	0.0299009	0.0593299	18.4788
45	Eocene	18.8723	18.902	0.299009	17.6692	18.7259	18.902	19.0919	19.4194	100	0.0299009	0.0593299	19.032
45	Eocene	18.8723	18.902	0.299009	17.6692	18.7259	18.902	19.0919	19.4194	100	0.0299009	0.0593299	18.8032
45	Eocene	18.8723	18.902	0.299009	17.6692	18.7259	18.902	19.0919	19.4194	100	0.0299009	0.0593299	18.9829
45	Eocene	18.8723	18.902	0.299009	17.6692	18.7259	18.902	19.0919	19.4194	100	0.0299009	0.0593299	18.7205
45	Eocene	18.8723	18.902	0.299009	17.6692	18.7259	18.902	19.0919	19.4194	100	0.0299009	0.0593299	18.763
45	Eocene	18.8723	18.902	0.299009	17.6692	18.7259	18.902	19.0919	19.4194	100	0.0299009	0.0593299	19.1272
45	Eocene	18.8723	18.902	0.299009	17.6692	18.7259	18.902	19.0919	19.4194	100	0.0299009	0.0593299	18.8832
45	Eocene	18.8723	18.902	0.299009	17.6692	18.7259	18.902	19.0919	19.4194	100	0.0299009	0.0593299	18.9279
45	Eocene	18.8723	18.902	0.299009	17.6692	18.7259	18.902	19.0919	19.4194	100	0.0299009	0.0593299	19.1679
45	Eocene	18.8723	18.902	0.299009	17.6692	18.7259	18.902	19.0919	19.4194	100	0.0299009	0.0593299	18.4767
45	Eocene	18.8723	18.902	0.299009	17.6692	18.7259	18.902	19.0919	19.4194	100	0.0299009	0.0593299	18.707
45	Eocene	18.8723	18.902	0.299009	17.6692	18.7259	18.902	19.0919	19.4194	100	0.0299009	0.0593299	18.9709
45	Eocene	18.8723	18.902	0.299009	17.6692	18.7259	18.902	19.0919	19.4194	100	0.0299009	0.0593299	19.1043
0.003	Extant	19.9652	19.9723	0.115106	19.5074	19.9079	19.9723	20.0472	20.1881	100	0.0115106	0.0228395	19.9563
0.003	Extant	19.9652	19.9723	0.115106	19.5074	19.9079	19.9723	20.0472	20.1881	100	0.0115106	0.0228395	20.068
0.003	Extant	19.9652	19.9723	0.115106	19.5074	19.9079	19.9723	20.0472	20.1881	100	0.0115106	0.0228395	20.0387
0.003	Extant	19.9652	19.9723	0.115106	19.5074	19.9079	19.9723	20.0472	20.1881	100	0.0115106	0.0228395	20.0467
0.003	Extant	19.9652	19.9723	0.115106	19.5074	19.9079	19.9723	20.0472	20.1881	100	0.0115106	0.0228395	20.0135
0.003	Extant	19.9652	19.9723	0.115106	19.5074	19.9079	19.9723	20.0472	20.1881	100	0.0115106	0.0228395	20.062
0.003	Extant	19.9652	19.9723	0.115106	19.5074	19.9079	19.9723	20.0472	20.1881	100	0.0115106	0.0228395	20.1881
0.003	Extant	19.9652	19.9723	0.115106	19.5074	19.9079	19.9723	20.0472	20.1881	100	0.0115106	0.0228395	20.0661
0.003	Extant	19.9652	19.9723	0.115106	19.5074	19.9079	19.9723	20.0472	20.1881	100	0.0115106	0.0228395	19.9533
0.003	Extant	19.9652	19.9723	0.115106	19.5074	19.9079	19.9723	20.0472	20.1881	100	0.0115106	0.0228395	19.9563
0.003	Extant	19.9652	19.9723	0.115106	19.5074	19.9079	19.9723	20.0472	20.1881	100	0.0115106	0.0228395	19.9775
0.003	Extant	19.9652	19.9723	0.115106	19.5074	19.9079	19.9723	20.0472	20.1881	100	0.0115106	0.0228395	19.9186
0.003	Extant	19.9652	19.9723	0.115106	19.5074	19.9079	19.9723	20.0472	20.1881	100	0.0115106	0.0228395	19.9474
0.003	Extant	19.9652	19.9723	0.115106	19.5074	19.9079	19.9723	20.0472	20.1881	100	0.0115106	0.0228395	19.5074
0.003	Extant	19.9652	19.9723	0.115106	19.5074	19.9079	19.9723	20.0472	20.1881	100	0.0115106	0.0228395	20.0318
0.003	Extant	19.9652	19.9723	0.115106	19.5074	19.9079	19.9723	20.0472	20.1881	100	0.0115106	0.0228395	19.9663
0.003	Extant	19.9652	19.9723	0.115106	19.5074	19.9079	19.9723	20.0472	20.1881	100	0.0115106	0.0228395	20.0515
0.003	Extant	19.9652	19.9723	0.115106	19.5074	19.9079	19.9723	20.0472	20.1881	100	0.0115106	0.0228395	19.9963
0.003	Extant	19.9652	19.9723	0.115106	19.5074	19.9079	19.9723	20.0472	20.1881	100	0.0115106	0.0228395	20.0562
0.003	Extant	19.9652	19.9723	0.115106	19.5074	19.9079	19.9723	20.0472	20.1881	100	0.0115106	0.0228395	19.8628
0.003	Extant	19.9652	19.9723	0.115106	19.5074	19.9079	19.9723	20.0472	20.1881	100	0.0115106	0.0228395	20.1328
0.003	Extant	19.9652	19.9723	0.115106	19.5074	19.9079	19.9723	20.0472	20.1881	100	0.0115106	0.0228395	19.7773
0.003	Extant	19.9652	19.9723	0.115106	19.5074	19.9079	19.9723	20.0472	20.1881	100	0.0115106	0.0228395	20.0055
0.003	Extant	19.9652	19.9723	0.115106	19.5074	19.9079	19.9723	20.0472	20.1881	100	0.0115106	0.0228395	20.0325
0.003	Extant	19.9652	19.9723	0.115106	19.5074	19.9079	19.9723	20.0472	20.1881	100	0.0115106	0.0228395	19.8126
0.003	Extant	19.9652	19.9723	0.115106	19.5074	19.9079	19.9723	20.0472	20.1881	100	0.0115106	0.0228395	19.8412
0.003	Extant	19.9652	19.9723	0.115106	19.5074	19.9079	19.9723	20.0472	20.1881	100	0.0115106	0.0228395	20.005
0.003	Extant	19.9652	19.9723	0.115106	19.5074	19.9079	19.9723	20.0472	20.1881	100	0.0115106	0.0228395	19.8036
0.003	Extant	19.9652	19.9723	0.115106	19.5074	19.9079	19.9723	20.0472	20.1881	100	0.0115106	0.0228395	19.7284
0.003	Extant	19.9652	19.9723	0.115106	19.5074	19.9079	19.9723	20.0472	20.1881	100	0.0115106	0.0228395	19.9679
0.003	Extant	19.9652	19.9723	0.115106	19.5074	19.9079	19.9723	20.0472	20.1881	100	0.0115106	0.0228395	20.1349
0.003	Extant	19.9652	19.9723	0.115106	19.5074	19.9079	19.9723	20.0472	20.1881	100	0.0115106	0.0228395	19.9385
0.003	Extant	19.9652	19.9723	0.115106	19.5074	19.9079	19.9723	20.0472	20.1881	100	0.0115106	0.0228395	19.9832
0.003	Extant	19.9652	19.9723	0.115106	19.5074	19.9079	19.9723	20.0472	20.1881	100	0.0115106	0.0228395	20.1257
0.003	Extant	19.9652	19.9723	0.115106	19.5074	19.9079	19.9723	20.0472	20.1881	100	0.0115106	0.0228395	20.1297
0.003	Extant	19.9652	19.9723	0.115106	19.5074	19.9079	19.9723	20.0472	20.1881	100	0.0115106	0.0228395	19.9984
0.003	Extant	19.9652	19.9723	0.115106	19.5074	19.9079	19.9723	20.0472	20.1881	100	0.0115106	0.0228395	19.7983
0.003	Extant	19.9652	19.9723	0.115106	19.5074	19.9079	19.9723	20.0472	20.1881	100	0.0115106	0.0228395	19.9427
0.003	Extant	19.9652	19.9723	0.115106	19.5074	19.9079	19.9723	20.0472	20.1881	100	0.0115106	0.0228395	19.8508
0.003	Extant	19.9652	19.9723	0.115106	19.5074	19.9079	19.9723	20.0472	20.1881	100	0.0115106	0.0228395	19.7631
0.003	Extant	19.9652	19.9723	0.115106	19.5074	19.9079	19.9723	20.0472	20.1881	100	0.0115106	0.0228395	20.0006
0.003	Extant	19.9652	19.9723	0.115106	19.5074	19.9079	19.9723	20.0472	20.1881	100	0.0115106	0.0228395	19.7609
0.003	Extant	19.9652	19.9723	0.115106	19.5074	19.9079	19.9723	20.0472	20.1881	100	0.0115106	0.0228395	20.1222
0.003	Extant	19.9652	19.9723	0.115106	19.5074	19.9079	19.9723	20.0472	20.1881	100	0.0115106	0.0228395	19.9445
0.003	Extant	19.9652	19.9723	0.115106	19.5074	19.9079	19.9723	20.0472	20.1881	100	0.0115106	0.0228395	19.8171
0.003	Extant	19.9652	19.9723	0.115106	19.5074	19.9079	19.9723	20.0472	20.1881	100	0.0115106	0.0228395	20.0789
0.003	Extant	19.9652	19.9723	0.115106	19.5074	19.9079	19.9723	20.0472	20.1881	100	0.0115106	0.0228395	19.9499
0.003	Extant	19.9652	19.9723	0.115106	19.5074	19.9079	19.9723	20.0472	20.1881	100	0.0115106	0.0228395	19.8156
0.003	Extant	19.9652	19.9723	0.115106	19.5074	19.9079	19.9723	20.0472	20.1881	100	0.0115106	0.0228395	19.7959
0.003	Extant	19.9652	19.9723	0.115106	19.5074	19.9079	19.9723	20.0472	20.1881	100	0.0115106	0.0228395	20.0941
0.003	Extant	19.9652	19.9723	0.115106	19.5074	19.9079	19.9723	20.0472	20.1881	100	0.0115106	0.0228395	20.0968
0.003	Extant	19.9652	19.9723	0.115106	19.5074	19.9079	19.9723	20.0472	20.1881	100	0.0115106	0.0228395	20.1086
0.003	Extant	19.9652	19.9723	0.115106	19.5074	19.9079	19.9723	20.0472	20.1881	100	0.0115106	0.0228395	20.091
0.003	Extant	19.9652	19.9723	0.115106	19.5074	19.9079	19.9723	20.0472	20.1881	100	0.0115106	0.0228395	19.9619
0.003	Extant	19.9652	19.9723	0.115106	19.5074	19.9079	19.9723	20.0472	20.1881	100	0.0115106	0.0228395	20.0405
0.003	Extant	19.9652	19.9723	0.115106	19.5074	19.9079	19.9723	20.0472	20.1881	100	0.0115106	0.0228395	19.7872
0.003	Extant	19.9652	19.9723	0.115106	19.5074	19.9079	19.9723	20.0472	20.1881	100	0.0115106	0.0228395	20.0206
0.003	Extant	19.9652	19.9723	0.115106	19.5074	19.9079	19.9723	20.0472	20.1881	100	0.0115106	0.0228395	20.0096
0.003	Extant	19.9652	19.9723	0.115106	19.5074	19.9079	19.9723	20.0472	20.1881	100	0.0115106	0.0228395	20.006
0.003	Extant	19.9652	19.9723	0.115106	19.5074	19.9079	19.9723	20.0472	20.1881	100	0.0115106	0.0228395	19.9118
0.003	Extant	19.9652	19.9723	0.115106	19.5074	19.9079	19.9723	20.0472	20.1881	100	0.0115106	0.0228395	19.952
0.003	Extant	19.9652	19.9723	0.115106	19.5074	19.9079	19.9723	20.0472	20.1881	100	0.0115106	0.0228395	19.8105
0.003	Extant	19.9652	19.9723	0.115106	19.5074	19.9079	19.9723	20.0472	20.1881	100	0.0115106	0.0228395	19.9682
0.003	Extant	19.9652	19.9723	0.115106	19.5074	19.9079	19.9723	20.0472	20.1881	100	0.0115106	0.0228395	19.9928
0.003	Extant	19.9652	19.9723	0.115106	19.5074	19.9079	19.9723	20.0472	20.1881	100	0.0115106	0.0228395	19.9718
0.003	Extant	19.9652	19.9723	0.115106	19.5074	19.9079	19.9723	20.0472	20.1881	100	0.0115106	0.0228395	20.0489
0.003	Extant	19.9652	19.9723	0.115106	19.5074	19.9079	19.9723	20.0472	20.1881	100	0.0115106	0.0228395	20.0826
0.003	Extant	19.9652	19.9723	0.115106	19.5074	19.9079	19.9723	20.0472	20.1881	100	0.0115106	0.0228395	19.955
0.003	Extant	19.9652	19.9723	0.115106	19.5074	19.9079	19.9723	20.0472	20.1881	100	0.0115106	0.0228395	19.8275
0.003	Extant	19.9652	19.9723	0.115106	19.5074	19.9079	19.9723	20.0472	20.1881	100	0.0115106	0.0228395	19.9964
0.003	Extant	19.9652	19.9723	0.115106	19.5074	19.9079	19.9723	20.0472	20.1881	100	0.0115106	0.0228395	19.8465
0.003	Extant	19.9652	19.9723	0.115106	19.5074	19.9079	19.9723	20.0472	20.1881	100	0.0115106	0.0228395	20.0628
0.003	Extant	19.9652	19.9723	0.115106	19.5074	19.9079	19.9723	20.0472	20.1881	100	0.0115106	0.0228395	19.9085
0.003	Extant	19.9652	19.9723	0.115106	19.5074	19.9079	19.9723	20.0472	20.1881	100	0.0115106	0.0228395	20.1177
0.003	Extant	19.9652	19.9723	0.115106	19.5074	19.9079	19.9723	20.0472	20.1881	100	0.0115106	0.0228395	19.9728
0.003	Extant	19.9652	19.9723	0.115106	19.5074	19.9079	19.9723	20.0472	20.1881	100	0.0115106	0.0228395	20.1128
0.003	Extant	19.9652	19.9723	0.115106	19.5074	19.9079	19.9723	20.0472	20.1881	100	0.0115106	0.0228395	19.9755
0.003	Extant	19.9652	19.9723	0.115106	19.5074	19.9079	19.9723	20.0472	20.1881	100	0.0115106	0.0228395	20.1216
0.003	Extant	19.9652	19.9723	0.115106	19.5074	19.9079	19.9723	20.0472	20.1881	100	0.0115106	0.0228395	19.986
0.003	Extant	19.9652	19.9723	0.115106	19.5074	19.9079	19.9723	20.0472	20.1881	100	0.0115106	0.0228395	20.1074
0.003	Extant	19.9652	19.9723	0.115106	19.5074	19.9079	19.9723	20.0472	20.1881	100	0.0115106	0.0228395	19.8952
0.003	Extant	19.9652	19.9723	0.115106	19.5074	19.9079	19.9723	20.0472	20.1881	100	0.0115106	0.0228395	20.041
0.003	Extant	19.9652	19.9723	0.115106	19.5074	19.9079	19.9723	20.0472	20.1881	100	0.0115106	0.0228395	19.9088
0.003	Extant	19.9652	19.9723	0.115106	19.5074	19.9079	19.9723	20.0472	20.1881	100	0.0115106	0.0228395	19.9222
0.003	Extant	19.9652	19.9723	0.115106	19.5074	19.9079	19.9723	20.0472	20.1881	100	0.0115106	0.0228395	19.9927
0.003	Extant	19.9652	19.9723	0.115106	19.5074	19.9079	19.9723	20.0472	20.1881	100	0.0115106	0.0228395	19.8544
0.003	Extant	19.9652	19.9723	0.115106	19.5074	19.9079	19.9723	20.0472	20.1881	100	0.0115106	0.0228395	19.9502
0.003	Extant	19.9652	19.9723	0.115106	19.5074	19.9079	19.9723	20.0472	20.1881	100	0.0115106	0.0228395	19.9062
0.003	Extant	19.9652	19.9723	0.115106	19.5074	19.9079	19.9723	20.0472	20.1881	100	0.0115106	0.0228395	19.822
0.003	Extant	19.9652	19.9723	0.115106	19.5074	19.9079	19.9723	20.0472	20.1881	100	0.0115106	0.0228395	19.9442
0.003	Extant	19.9652	19.9723	0.115106	19.5074	19.9079	19.9723	20.0472	20.1881	100	0.0115106	0.0228395	19.9898
0.003	Extant	19.9652	19.9723	0.115106	19.5074	19.9079	19.9723	20.0472	20.1881	100	0.0115106	0.0228395	19.9973
0.003	Extant	19.9652	19.9723	0.115106	19.5074	19.9079	19.9723	20.0472	20.1881	100	0.0115106	0.0228395	19.8768
0.003	Extant	19.9652	19.9723	0.115106	19.5074	19.9079	19.9723	20.0472	20.1881	100	0.0115106	0.0228395	19.9179
0.003	Extant	19.9652	19.9723	0.115106	19.5074	19.9079	19.9723	20.0472	20.1881	100	0.0115106	0.0228395	19.9579
0.003	Extant	19.9652	19.9723	0.115106	19.5074	19.9079	19.9723	20.0472	20.1881	100	0.0115106	0.0228395	20.1444
0.003	Extant	19.9652	19.9723	0.115106	19.5074	19.9079	19.9723	20.0472	20.1881	100	0.0115106	0.0228395	19.8265
0.003	Extant	19.9652	19.9723	0.115106	19.5074	19.9079	19.9723	20.0472	20.1881	100	0.0115106	0.0228395	19.943
0.003	Extant	19.9652	19.9723	0.115106	19.5074	19.9079	19.9723	20.0472	20.1881	100	0.0115106	0.0228395	20.1264
0.003	Extant	19.9652	19.9723	0.115106	19.5074	19.9079	19.9723	20.0472	20.1881	100	0.0115106	0.0228395	19.8311

## Sheet: Suppl Fig. 15a 
Nodes	Period	Epoch	Age_Median	MorphoRate_Median
273	Permian	Cisuralian	297.739	1.14989
143	Permian	Cisuralian	293.414	3.68651
1	Permian	Cisuralian	293.212	0.867771
274	Permian	Cisuralian	291.095	2.12365
149	Permian	Cisuralian	287.508	5.97025
268	Permian	Cisuralian	286.802	0.147478
272	Permian	Cisuralian	285.154	0.259408
11	Permian	Cisuralian	284.685	NA
2	Permian	Cisuralian	284.636	2.14168
150	Permian	Cisuralian	283.646	5.23645
144	Permian	Cisuralian	282.496	0.174828
275	Permian	Cisuralian	279.871	2.33637
4	Permian	Cisuralian	279.828	NA
151	Permian	Cisuralian	279.512	4.22519
10	Permian	Cisuralian	275.904	0.076204
3	Permian	Cisuralian	274.476	3.18478
176	Permian	Cisuralian	273.808	1.71577
269	Permian	Cisuralian	273.359	0.323411
152	Permian	Cisuralian	273.219	5.56953
167	Permian	Guadalupian	272.154	0.587998
157	Permian	Guadalupian	269.594	1.8987
270	Permian	Guadalupian	268.889	1.21579
177	Permian	Guadalupian	268.142	1.46007
168	Permian	Guadalupian	267.891	1.78062
160	Permian	Guadalupian	264.832	7.45252
145	Permian	Guadalupian	263.486	1.52934
5	Permian	Guadalupian	263.313	NA
178	Permian	Guadalupian	261.634	4.80287
185	Permian	Guadalupian	259.578	2.24715
153	Permian	Guadalupian	259.178	2.66058
169	Permian	Lopingian	258.297	2.01914
164	Permian	Lopingian	258.106	2.67889
161	Permian	Lopingian	258.006	2.04667
148	Permian	Lopingian	257.408	1.96588
17	Permian	Lopingian	257.386	NA
25	Permian	Lopingian	256.981	2.52259
271	Permian	Lopingian	256.9	0.620858
179	Permian	Lopingian	256.47	1.59934
15	Permian	Lopingian	256.216	NA
181	Permian	Lopingian	256.194	1.6324
12	Permian	Lopingian	256.138	0.712063
13	Permian	Lopingian	256.118	1.69653
18	Permian	Lopingian	255.8	0.018215
16	Permian	Lopingian	254.126	4.80946
14	Permian	Lopingian	253.724	3.10227
165	Permian	Lopingian	253.131	1.92487
180	Permian	Lopingian	253.051	1.67836
158	Permian	Lopingian	252.758	1.04715
162	Triassic	Early Triassic	251.149	2.75483
186	Triassic	Early Triassic	250.303	2.39568
24	Triassic	Early Triassic	249.518	1.37998
42	Triassic	Early Triassic	249.469	1.00597
154	Triassic	Early Triassic	249.313	4.23644
41	Triassic	Early Triassic	249.271	1.28937
170	Triassic	Early Triassic	248.976	2.94192
19	Triassic	Early Triassic	248.712	1.35627
22	Triassic	Early Triassic	248.662	NA
166	Triassic	Early Triassic	248.026	1.48702
57	Triassic	Early Triassic	248.003	2.55422
146	Triassic	Middle Triassic	246.889	3.33181
163	Triassic	Middle Triassic	245.879	1.89309
182	Triassic	Middle Triassic	245.818	1.89082
38	Triassic	Middle Triassic	245.513	0.492416
43	Triassic	Middle Triassic	245.049	3.75861
44	Triassic	Middle Triassic	244.97	7.50018
37	Triassic	Middle Triassic	244.943	NA
187	Triassic	Middle Triassic	244.157	4.1616
55	Triassic	Middle Triassic	243.973	NA
155	Triassic	Middle Triassic	243.955	2.8217
23	Triassic	Middle Triassic	243.753	NA
46	Triassic	Middle Triassic	243.751	1.48525
49	Triassic	Middle Triassic	243.75	1.97494
45	Triassic	Middle Triassic	243.748	2.89033
174	Triassic	Middle Triassic	243.069	1.93496
52	Triassic	Middle Triassic	242.447	4.38863
156	Triassic	Middle Triassic	242.426	3.99038
47	Triassic	Middle Triassic	242.298	0.663773
159	Triassic	Middle Triassic	241.592	1.40933
30	Triassic	Middle Triassic	241.488	0.004467
183	Triassic	Middle Triassic	241.369	4.99237
171	Triassic	Middle Triassic	241.309	2.27683
48	Triassic	Middle Triassic	241.288	13.1862
50	Triassic	Middle Triassic	241.246	1.84178
32	Triassic	Middle Triassic	241.15	NA
26	Triassic	Middle Triassic	241.056	NA
20	Triassic	Middle Triassic	240.894	0.001148
51	Triassic	Middle Triassic	240.207	2.7545
21	Triassic	Middle Triassic	239.388	2.09273
259	Triassic	Middle Triassic	239.081	0.593616
29	Triassic	Middle Triassic	237.964	1.00818

## Sheet: Suppl Fig. 15b 
Nodes	Period	Age_Median	MorphoRate_Median	MolRate_Median
188	Jurassic	198.854	0.95828	0.714398
262	Jurassic	198.144	2.26449	0.297815
58	Jurassic	197.923	0.619765	0.819781
62	Jurassic	197.288
263	Jurassic	186.572	1.73007	0.373496
190	Jurassic	186.515	2.75063	0.397593
267	Jurassic	178.346	4.05472	0.291525
191	Jurassic	177.966	3.38914	1.3677
63	Jurassic	176.694
192	Jurassic	174.072	0.082504	4.0835
264	Jurassic	173.959	0.161603	0.412958
193	Jurassic	170.555	0.656463	1.9301
221	Jurassic	166.548	26.5559	0.170399
265	Jurassic	163.874	0.231456	0.384785
189	Jurassic	163.304	0.441559	0.825117
56	Jurassic	160.497
249	Jurassic	155.761	0.509843	0.12144
255	Jurassic	154.218	0.569844	0.505387
64	Jurassic	152.739	1.53535	0.744725
65	Jurassic	152.548	0.847235	0.530628
61	Jurassic	152.508	1.04916	0.564006
103	Jurassic	152.418
102	Jurassic	152.265	0.712761	0.085776
230	Jurassic	151.036	0.450993	0.438625
194	Jurassic	146.581	0.30841	0.100655
250	Cretaceous	144.558	0.150141	0.0667
94	Cretaceous	142.231	0.31514	0.182936
243	Cretaceous	140.876	3.13145	0.486098
195	Cretaceous	135.991	0.203499	0.086762
244	Cretaceous	134.404	0.546826	0.33498
109	Cretaceous	129.503	2.76162	1.38674
93	Cretaceous	128.179	3.88532	0.357661
219	Cretaceous	127.529	1.5009	0.727527
231	Cretaceous	123.013	0.10013	0.470569
220	Cretaceous	114.153	0.328461	0.565629
232	Cretaceous	112.483	0.360307	0.533748
234	Cretaceous	110.822	0.218423	0.440427
266	Cretaceous	109.42	0.570824	0.754029
222	Cretaceous	108.844	0.524423	0.797265
251	Cretaceous	103.814	0.236134	0.148125
233	Cretaceous	103.717	0.741997	0.575525
108	Cretaceous	102.862	0.787558	0.868911
245	Cretaceous	102.691	0.260845	1.19706
196	Cretaceous	102.506	0.702046	0.340645
101	Cretaceous	102.452	0.734979	0.417924
223	Cretaceous	99.295	0.865758	0.516637
124	Cretaceous	98.8796
121	Cretaceous	98.8402	1.35235	0.665271
119	Cretaceous	94.7731	0.980996	0.724565
66	Cretaceous	94.738	1.43954	0.593545
211	Cretaceous	94.1351	0.738375	0.61691
120	Cretaceous	93.8841	1.39371	0.728752
122	Cretaceous	92.4808	1.38828	0.679035
197	Cretaceous	90.2463	0.192213	0.952985
246	Cretaceous	89.0682	1.01739	0.541917
212	Cretaceous	83.648	0.265173	1.01118
224	Cretaceous	83.5719	1.63851	0.821539
237	Cretaceous	83.559	3.91052	0.214715
200	Cretaceous	82.7817	0.851656	2.14338
123	Cretaceous	82.4861	1.00176	0.695339
199	Cretaceous	81.7264	0.943486	0.533028
252	Cretaceous	81.58	0.810275	0.216544
72	Cretaceous	81.4793
71	Cretaceous	81.1951
256	Cretaceous	79.8032	0.444555	0.450374
95	Cretaceous	79.1164	0.989147	0.308071
87	Cretaceous	78.921	1.34381	0.700039
86	Cretaceous	78.8602	1.23352	0.713115
201	Cretaceous	78.195	0.58055	0.344164
96	Cretaceous	77.5479	2.11868	0.478971
225	Cretaceous	75.1603	0.06597	4.39486
202	Cretaceous	74.4841	2.86474	0.150574
70	Cretaceous	74.3478	3.04825	0.235162
73	Cretaceous	74.2462
216	Cretaceous	73.3809	2.50388	0.483353
104	Cretaceous	73.0736
114	Cretaceous	72.8578
247	Cretaceous	68.0248	0.370302	1.42496
213	Cretaceous	67.3344	0.768224	0.274894
203	Paleogene	65.2684	0.973433	0.31458
239	Paleogene	63.2953	1.82425	3.33701
217	Paleogene	61.9638	0.707167	1.34027
257	Paleogene	61.831	0.451703	0.392167
235	Paleogene	61.5697	0.665809	1.00779
204	Paleogene	60.7199	0.026824	0.490944
226	Paleogene	58.931	3.29294	2.72286
240	Paleogene	58.1618	0.478306	1.84968
205	Paleogene	57.0153	0.033294	0.360619
198	Paleogene	56.2093	0.65081	1.41705
227	Paleogene	54.5848	0.060806	2.33069
238	Paleogene	54.3032	0.330815	0.645713
241	Paleogene	53.8398	0.491567	3.00852
214	Paleogene	53.7228	0.988087	2.2641
207	Paleogene	52.7215	0.047112	0.517771
210	Paleogene	52.0417	0.117019	0.441111
132	Paleogene	51.7145
254	Paleogene	51.0356	0.712543	0.79455
248	Paleogene	50.7626	0.401358	2.45996
236	Paleogene	50.1542	0.249655	0.503625
258	Paleogene	50.1474	1.03293	0.459781
253	Paleogene	50.1064	0.929494	1.34188
209	Paleogene	49.9088	0.781363	0.505895
229	Paleogene	49.4132	0.046999	0.915219
206	Paleogene	49.3407	0.025228	1.16115
218	Paleogene	48.836	1.68073	3.19909
215	Paleogene	48.7972	0.050478	2.6426
208	Paleogene	48.7604	0.057359	0.900442
228	Paleogene	48.6212	1.93528	0.66226
242	Paleogene	47.902	4.98799	10.7499
90	Paleogene	47.6417	1.60313	0.533195
84	Extant	2.42e-05	0.418369	0.939531
85	Extant	2.42e-05	0.501838	1.22894
88	Extant	2.42e-05	0.426787	1.36149
89	Extant	2.42e-05	0.284583	1.1384
100	Extant	2.42e-05	0.62368	0.900724
68	Extant	2.4e-05	0.881708	2.44393
69	Extant	2.4e-05	0.54469	1.97744
74	Extant	2.4e-05	0.382429	1.12765
77	Extant	2.4e-05	0.420576	0.714366
76	Extant	2.4e-05	0.640399	0.928995
80	Extant	2.4e-05	0.476862	0.833065
81	Extant	2.4e-05	0.468901	1.19973
82	Extant	2.4e-05	0.419256	1.09565
83	Extant	2.4e-05	0.671709	0.734506
110	Extant	2.4e-05	0.699782	0.669752
111	Extant	2.4e-05	1.48865	0.549167
112	Extant	2.4e-05	0.385458	0.493869
113	Extant	2.4e-05	0.534513	1.34249
115	Extant	2.4e-05	0.373755	0.707202
130	Extant	2.4e-05	0.402242	1.37402
131	Extant	2.4e-05	0.441299	1.53581
91	Extant	2.4e-05	0.297494	0.379395
92	Extant	2.4e-05	0.349855	1.33108
133	Extant	2.4e-05	0.433889	0.791715
134	Extant	2.4e-05	0.463124	0.999154
135	Extant	2.4e-05	0.434562	0.789298
136	Extant	2.4e-05	0.329424	0.001571
137	Extant	2.4e-05	0.854807	0.001606
138	Extant	2.4e-05	2.40719	0.608154
97	Extant	2.4e-05	0.777171	0.660288
99	Extant	2.4e-05	0.963097	2.18346
98	Extant	2.4e-05	0.656743	0.872979
79	Extant	2.39e-05	0.538418	1.14559
75	Extant	2.39e-05	0.516274	1.29345
78	Extant	2.39e-05	0.363534	0.727514
116	Extant	2.39e-05	0.468511	0.451125
117	Extant	2.39e-05	0.286186	0.39874
118	Extant	2.39e-05	0.272043	0.582247
125	Extant	2.39e-05	0.38798	0.608333
128	Extant	2.39e-05	0.369045	0.674648
126	Extant	2.39e-05	0.812484	0.615472
129	Extant	2.39e-05	1.01409	0.55039
105	Extant	2.39e-05	0.314681	1.65956
106	Extant	2.39e-05	0.415301	1.39952
107	Extant	2.39e-05	0.581792	1.38491
127	Extant	2.38e-05	0.365262	0.698262
67	Extant	2.38e-05	0.329208	0.772944

## Sheet: Suppl Fig. 16a 
Nodes	Period	Epoch	Age_Median	MorphoRate_Median
273	Permian	Cisuralian	297.739	1.14989
143	Permian	Cisuralian	293.414	3.68651
1	Permian	Cisuralian	293.212	0.867771
274	Permian	Cisuralian	291.095	2.12365
149	Permian	Cisuralian	287.508	5.97025
268	Permian	Cisuralian	286.802	0.147478
272	Permian	Cisuralian	285.154	0.259408
11	Permian	Cisuralian	284.685	NA
2	Permian	Cisuralian	284.636	2.14168
150	Permian	Cisuralian	283.646	5.23645
144	Permian	Cisuralian	282.496	0.174828
275	Permian	Cisuralian	279.871	2.33637
4	Permian	Cisuralian	279.828	NA
151	Permian	Cisuralian	279.512	4.22519
10	Permian	Cisuralian	275.904	0.076204
3	Permian	Cisuralian	274.476	3.18478
176	Permian	Cisuralian	273.808	1.71577
269	Permian	Cisuralian	273.359	0.323411
152	Permian	Cisuralian	273.219	5.56953
167	Permian	Guadalupian	272.154	0.587998
157	Permian	Guadalupian	269.594	1.8987
270	Permian	Guadalupian	268.889	1.21579
177	Permian	Guadalupian	268.142	1.46007
168	Permian	Guadalupian	267.891	1.78062
160	Permian	Guadalupian	264.832	7.45252
145	Permian	Guadalupian	263.486	1.52934
5	Permian	Guadalupian	263.313	NA
178	Permian	Guadalupian	261.634	4.80287
185	Permian	Guadalupian	259.578	2.24715
153	Permian	Guadalupian	259.178	2.66058
169	Permian	Lopingian	258.297	2.01914
164	Permian	Lopingian	258.106	2.67889
161	Permian	Lopingian	258.006	2.04667
148	Permian	Lopingian	257.408	1.96588
17	Permian	Lopingian	257.386	NA
25	Permian	Lopingian	256.981	2.52259
271	Permian	Lopingian	256.9	0.620858
179	Permian	Lopingian	256.47	1.59934
15	Permian	Lopingian	256.216	NA
181	Permian	Lopingian	256.194	1.6324
12	Permian	Lopingian	256.138	0.712063
13	Permian	Lopingian	256.118	1.69653
18	Permian	Lopingian	255.8	0.018215
16	Permian	Lopingian	254.126	4.80946
14	Permian	Lopingian	253.724	3.10227
165	Permian	Lopingian	253.131	1.92487
180	Permian	Lopingian	253.051	1.67836
158	Permian	Lopingian	252.758	1.04715
162	Triassic	Early Triassic	251.149	2.75483
186	Triassic	Early Triassic	250.303	2.39568
24	Triassic	Early Triassic	249.518	1.37998
42	Triassic	Early Triassic	249.469	1.00597
154	Triassic	Early Triassic	249.313	4.23644
41	Triassic	Early Triassic	249.271	1.28937
170	Triassic	Early Triassic	248.976	2.94192
19	Triassic	Early Triassic	248.712	1.35627
22	Triassic	Early Triassic	248.662	NA
166	Triassic	Early Triassic	248.026	1.48702
57	Triassic	Early Triassic	248.003	2.55422
146	Triassic	Middle Triassic	246.889	3.33181
163	Triassic	Middle Triassic	245.879	1.89309
182	Triassic	Middle Triassic	245.818	1.89082
38	Triassic	Middle Triassic	245.513	0.492416
43	Triassic	Middle Triassic	245.049	3.75861
44	Triassic	Middle Triassic	244.97	7.50018
37	Triassic	Middle Triassic	244.943	NA
187	Triassic	Middle Triassic	244.157	4.1616
55	Triassic	Middle Triassic	243.973	NA
155	Triassic	Middle Triassic	243.955	2.8217
23	Triassic	Middle Triassic	243.753	NA
46	Triassic	Middle Triassic	243.751	1.48525
49	Triassic	Middle Triassic	243.75	1.97494
45	Triassic	Middle Triassic	243.748	2.89033
174	Triassic	Middle Triassic	243.069	1.93496
52	Triassic	Middle Triassic	242.447	4.38863
156	Triassic	Middle Triassic	242.426	3.99038
47	Triassic	Middle Triassic	242.298	0.663773
159	Triassic	Middle Triassic	241.592	1.40933
30	Triassic	Middle Triassic	241.488	0.004467
183	Triassic	Middle Triassic	241.369	4.99237
171	Triassic	Middle Triassic	241.309	2.27683
48	Triassic	Middle Triassic	241.288	13.1862
50	Triassic	Middle Triassic	241.246	1.84178
32	Triassic	Middle Triassic	241.15	NA
26	Triassic	Middle Triassic	241.056	NA
20	Triassic	Middle Triassic	240.894	0.001148
51	Triassic	Middle Triassic	240.207	2.7545
21	Triassic	Middle Triassic	239.388	2.09273
259	Triassic	Middle Triassic	239.081	0.593616
29	Triassic	Middle Triassic	237.964	1.00818

[truncated: 3 more sheets: Suppl Fig. 16b, Suppl Fig. 18-21, Suppl Fig. 22]
